# Supplementary material for: Screening of selective histone deacetylase inhibitors by proteochemometric modeling
Source: BMC Bioinformatics. 2012 Aug 22;13:212. doi: 10.1186/1471-2105-13-212 (PMC3542186; doi:10.1186/1471-2105-13-212)
Supplement: Additional file 4 — Table S3. Protein geometry descriptors. [file 1471-2105-13-212-S4.xls]

## Sheet: Sheet1
Ligand Number	SMILE
1	O=C(Nc1ccccc1N)CCCCCC(c1c2c([nH]c1)cccc2)c1c2c([nH]c1)cccc2
2	O=C(NO)CCCCCC(c1c2c([nH]c1)cccc2)c1c2c([nH]c1)cccc2
3	O=C(NO)\C=C\c1ccc(cc1)C(c1c2c([nH]c1)cccc2)c1c2c([nH]c1)cccc2
4	s1cccc1-c1cc(NC(=O)c2ccc(cc2)CNCP(OCC)(OCC)=O)c(N)cc1
5	O(C(=O)c1ccc(cc1)CO\N=C\c1ccc(cc1)\C=C\C(=O)NO)C
6	Cl.o1nc(cc1CN1CCOCC1)-c1ccc(cc1)\C=C\C(=O)NO
7	Fc1c(CO\N=C\c2ccc(cc2)\C=C\C(=O)NO)c(F)c(F)c(F)c1F
8	O1CCN(CC1)CCO\N=C\c1ccc(cc1)\C=C\C(=O)NO
9	O(\N=C\c1ccc(cc1)\C=C\C(=O)NO)Cc1ccc([N+](=O)[O-])cc1
10	O=C(Nc1ccccc1N)c1ccc(cc1)CNc1nc(ccn1)-c1cccnc1
11	Fc1ccc(cc1)\C=C\C(N1CCN(CC1)c1ncc(cn1)C(=O)NO)CO
12	O=C([C@@H](\C=C(\C=C\C(=O)NO)/C)C)c1ccc(N(C)C)cc1
13	S(=O)(=O)(N1CCN(CC1)c1ncc(cn1)C(=O)NO)c1cc2c(cc1)cccc2
14	O=C(NO)CCCCCC(c1c2cc([N+](=O)[O-])ccc2[nH]c1)c1c2cc([N+](=O)[O-])ccc2[nH]c1
15	O(C)c1c2[nH]cc(c2ccc1)C(CCCCCC(=O)NO)c1c2c([nH]c1)c(OC)ccc2
16	O=C(Nc1ccccc1N)CCCCCCC(=O)Nc1cc(-n2nnc(c2)-c2ccccc2)ccc1
17	SCC(=O)NCCCCCCNC(=O)Nc1ccccc1
18	s1cc(nc1NC(=O)CCCCc1onc(c1)C(=O)N)-c1ccccc1
19	s1cc(nc1NC(=O)CCCCc1onc(c1)CO)-c1ccccc1
20	s1cc(nc1NC(=O)CCCCc1onc(c1)C(O)=O)-c1ccccc1
21	SCC(=O)NCCCCNC(=O)c1ccc(N(C)C)cc1
22	O1N=C(CC1CCCCC(=O)Nc1ccccc1)C(=O)NO
23	o1nc(cc1-c1ccc(NC(OC(C)(C)C)=O)cc1)C(=O)NCC(=O)Nc1ccc(cc1)-c1onc(c1)C(=O)NO
24	O(Cc1cccnc1)C(=O)NCc1ccc(cc1)C(=O)Nc1ccccc1N
25	SCC(=O)NCCCCCC(=O)Nc1c2ncccc2ccc1
26	o1nc(cc1CCCCC(=O)Nc1ccccc1)C(=O)NO
27	SCC(=O)NCCCNC(=O)c1ccc(N(C)C)cc1
28	SCC(=O)NCCCCCCNC(=O)c1ccc(N(C)C)cc1
29	SCC(=O)NCCCCCNC(=O)c1ccc(N(C)C)cc1
30	o1nc(cc1-c1cc(NC(OC(C)(C)C)=O)ccc1)C(=O)NCCCCC(=O)NO
31	o1nc(cc1-c1ccccc1)C(=O)NCCCCC(=O)NO
32	o1nc(cc1-c1cc(N)ccc1)C(=O)NCCCCC(=O)NO
33	o1nc(cc1-c1ccc(NC(OC(C)(C)C)=O)cc1)C(=O)NCCCCC(=O)NO
34	o1nc(cc1CCCCC(=O)Nc1cc2c(nc1)cccc2)C(=O)NO
35	o1nc(cc1-c1ccc(N)cc1)C(=O)NCCCCC(=O)NO
36	O=C1N(CCCCCC(=O)NO)C(=O)c2c3c1cccc3ccc2
37	O=C(c1ccccc1)c1n(C)c(cc1)\C=C\C(=O)NO
38	s1cc(nc1NC(=O)CCCCc1onc(c1)C(=O)NO)-c1ccccc1
39	s1cc(nc1NC(=O)CCCCc1onc(c1)C(=O)NO)-c1cc(N)ccc1
40	O=C(Nc1ccc(cc1)-c1nnn(c1)Cc1ccccc1)CCCCCCC(=O)NO
41	O=C(NO)CCNC(=O)NCc1ccc(N(C)C)cc1
42	O=C(NO)CCCCCCNC(=O)Nc1ccc(N(C)C)cc1
43	O=C(NO)CCCCCNC(=O)NC12CC3CC(C1)CC(C2)C3
44	o1nc(cc1-c1ccccc1)COCCCCC(=O)NO
45	O=C(Nc1ccccc1)CCCCCCC(=O)NO
46	Fc1ccc(cc1)Cn1nnc(c1)-c1ccc(NC(=O)CCCCCCC(=O)NO)cc1
47	o1nc(cc1-c1ccc(NC(OC(C)(C)C)=O)cc1)C(=O)NCCCCCCC(=O)NO
48	Brc1cc(ccc1)C(O)Cn1nnc(c1)-c1ccc(NC(=O)CCCCCCC(=O)NO)cc1
49	Brc1cc(ccc1)C(O)Cn1nncc1-c1ccc(NC(=O)CCCCCCC(=O)NO)cc1
50	o1nc(cc1-c1ccc(NC(=O)C)cc1)C(=O)NCCCCCCC(=O)NO
51	O=C(Nc1ccc(cc1)-c1n(nnc1)Cc1ccccc1)CCCCCCC(=O)NO
52	Fc1ccc(cc1)Cn1nncc1-c1ccc(NC(=O)CCCCCCC(=O)NO)cc1
53	O=C(Nc1ccc(cc1)-c1n(nnc1)-c1ccccc1)CCCCCCC(=O)NO
54	O=C(c1ccccc1)c1n(cc(c1)\C=C\C(=O)NO)C
55	O=C(Nc1ccc(cc1)-c1ccccc1NC(=O)[C@@H](N)Cc1ccccc1)CCCCCCC(=O)NO
56	o1nc(cc1-c1ccc(N)cc1)C(=O)NCCCCCCC(=O)NO
57	Oc1ccc(cc1)C[C@H](N)C(=O)Nc1ccccc1-c1ccc(NC(=O)CCCCCCC(=O)NO)cc1
58	O=C(Nc1ccc(cc1)-c1nnn(c1)-c1ccccc1)CCCCCCC(=O)NO
59	Fc1ccc(cc1)Cn1nnc(c1)-c1cc(NC(=O)CCCCCCC(=O)NO)ccc1
60	Fc1ccc(-n2nnc(c2)-c2cc(NC(=O)CCCCCCC(=O)NO)ccc2)cc1
61	O=C(Nc1ccc(cc1)-c1ccccc1NC(=O)[C@@H](N)Cc1c2c([nH]c1)cccc2)CCCCCCC(=O)NO
62	o1nc(cc1-c1cc(NC(OC(C)(C)C)=O)ccc1)C(=O)NCCCCCCC(=O)NO
63	O=C(Nc1cc(ccc1)-c1nnn(c1)-c1ccccc1)CCCCCCC(=O)NO
64	O(CCCCCCC(=O)NO)c1cc2c(ncnc2Nc2cc(ccc2)C#C)cc1OC
65	O=C(Nc1cc(ccc1)-c1n(nnc1)-c1ccccc1)CCCCCCC(=O)NO
66	O=C(Nc1cc(ccc1)-c1n(nnc1)Cc1ccccc1)CCCCCCC(=O)NO
67	O=C(Nc1cc(ccc1)-c1nnn(c1)Cc1ccccc1)CCCCCCC(=O)NO
68	Fc1ccc(cc1)Cn1nncc1-c1cc(NC(=O)CCCCCCC(=O)NO)ccc1
69	o1nc(cc1-c1cc(N)ccc1)C(=O)NCCCCCCC(=O)NO
70	O=C(Nc1cc(-n2nnc(c2)C2CCCCC2)ccc1)CCCCCCC(=O)NO
71	Brc1cc(ccc1)C(O)Cn1nncc1-c1cc(NC(=O)CCCCCCC(=O)NO)ccc1
72	FC(F)(F)c1ccc(-n2nnc(c2)-c2cc(NC(=O)CCCCCCC(=O)NO)ccc2)cc1
73	Brc1cc(ccc1)C(O)Cn1nnc(c1)-c1cc(NC(=O)CCCCCCC(=O)NO)ccc1
74	s1cc(nc1NC(=O)CCCCCCC(=O)NO)-c1cc([N+](=O)[O-])ccc1
75	Ic1ccc(-n2nnc(c2)-c2cc(NC(=O)CCCCCCC(=O)NO)ccc2)cc1
76	O=C(Nc1cc(ccc1)-c1nnn(c1)C1CCCCC1)CCCCCCC(=O)NO
77	O=C(Nc1cc(-n2nnc(c2)-c2ccccc2)ccc1)CCCCCCC(=O)NO
78	OCc1cc(cc(-n2nnc(c2)-c2cc(NC(=O)CCCCCCC(=O)NO)ccc2)c1)CO
79	O1c2c(ccc(NC(=O)[C@@H](NC(=O)CNC(=O)[C@@H](NC(=O)C)CC(C)C)CCCCNC(=O)C)c2)C(=CC1=O)C
80	O1c2c(ccc(NC(=O)[C@@H](NC(OCc3ccccc3)=O)CCCCNC(=O)C)c2)C(=CC1=O)C
81	O=C(NO)CCCCCNC(=O)\C=C(\C=C\c1ccccc1)/C
82	Clc1cc(F)c(cc1)\C=C\C(=O)NCCCCCC(=O)NO
83	O=C(NO)CCCCCNC(=O)\C=C\c1cc2ncccc2cc1
84	O=C(NO)CCCCCNC(=O)\C=C/1\c2c(-c3c\1cccc3)cccc2
85	O(C(=O)N(O)CCCCCCC(=O)Nc1ccccc1)C
86	O=C(Nc1ccccc1)CCCCCCCN(O)C(=O)C
87	O=C(Nc1ccccc1)CCCCCN(O)C(=O)C
88	OB(O)CCCCC[C@@H](NC(=O)c1ccccc1)C(=O)Nc1cc(ccc1)-c1ccccc1
89	OB(O)CCCCC[C@@H](NC(=O)c1cccnc1)C(=O)Nc1cc(ccc1)-c1ccccc1
90	s1cncc1C(=O)N[C@H](CCCCCB(O)O)C(=O)Nc1cc(ccc1)-c1ccccc1
91	OB(O)CCCCC[C@H](NC(=O)c1ccccc1)C(=O)Nc1cc(ccc1)-c1ccccc1
92	O=C(NO)C(c1ccccc1)c1ccccc1
93	Oc1ccc(cc1NC(=O)c1ccccc1)-c1ccccc1
94	O(C(=O)NCc1ccc(cc1)C(=O)Nc1cc(ccc1N)-c1ccccc1)C
95	s1cccc1-c1cc(NC(=O)c2ccc(cc2)CNC(OCC)=O)c(N)cc1
96	s1cccc1-c1cc(NC(=O)c2ccc(cc2)CNC(OC)=O)c(N)cc1
97	O(CC(=O)NO)c1cc2c(C[C@@H]3N(C2)C(=O)N(c2ccc(cc2)-c2ccccc2)C3=O)cc1
98	O(CC(=O)NO)c1cc2c(C[C@@H]3N(C2)C(=O)N(c2ccccc2)C3=O)cc1
99	Clc1ccc(cc1)\C=N\NC(=S)N1CCN(CC1)C(=O)NO
100	S=C(N\N=C\c1ccccc1O)N1CCN(CC1)C(=O)NO
101	s1cccc1-c1cc(NC(=O)c2ccc(cc2)CNC(OCc2cccnc2)=O)c(N)cc1
102	O=C1N[C@@H](CCCCCC(=O)NO)C(=O)N[C@@H](Cc2c3c([nH]c2)cccc3)C(=O)N2[C@H](CCC2)C(=O)N[C@H]1Cc1c2c([nH]c1)cccc2
103	O=C1N[C@@H](Cc2ccccc2)C(=O)N2[C@H](CCC2)C(=O)N[C@@H](C\C=C/CCC(O)=O)C(=O)N[C@H]1Cc1c2c([nH]c1)cccc2
104	OB(O)CCCCC[C@H](NC(=O)c1cccnc1)C(=O)Nc1cc(ccc1)-c1ccccc1
105	O=C(NCCCCCN(O)C=O)c1ccccc1
106	O(Cc1cccnc1)C(=O)NCc1ccc(cc1)C(=O)Nc1cc(ccc1N)-c1ccccc1
107	O=C(NO)c1cc(ccc1)-c1ccccc1
108	s1cccc1-c1cc(NC(=O)c2ccc(\N=C\C=N)cc2)c(N)cc1
109	s1cccc1-c1cc(NC(=O)c2ccc(OC)cc2)c(N)cc1
110	s1cccc1-c1cc(NC(=O)c2ccc(NC(=O)C)cc2)c(N)cc1
111	O=C(Nc1ccccc1N)c1cc2nccnc2cc1
112	O(C)c1ccc(cc1)C(=O)Nc1ccccc1N
113	O=C(Nc1ccccc1N)c1ccc(NC(=O)C)cc1
114	s1cccc1-c1cc(NC(=O)c2cc3nccnc3cc2)c(N)cc1
115	O(Cc1ccccc1)C(=O)N1CCN(C[C@@H]1C)c1ncc(cc1)C(=O)Nc1ccccc1N
116	O=C(NO)c1c2c(ccc1)cccc2
117	Cl.O(CC(=O)NO)c1cc2c(C[C@H](NC2)C(=O)NC(C)(C)C)cc1
118	O1[C@H](CC)[C@](O)(C)[C@H](O)[C@H](N(C[C@@H](C[C@](O)(C)[C@H](O[C@@H]2O[C@@H](C[C@H](N(Cc3ccc(cc3)-c3nnn(c3)CCCCCCCCC(=O)NO)C)[C@H]2O)C)[C@@H](C)[C@H](O[C@@H]2O[C@@H](C)[C@H](O)[C@](OC)(C2)C)[C@@H](C)C1=O)C)C)C
119	O1[C@H](CC)[C@](O)(C)[C@H](O)[C@@H](C)C(=O)[C@@H](C[C@](OC)(C)[C@H](O[C@@H]2O[C@@H](C[C@H](N(Cc3ccc(cc3)-c3nnn(c3)CCCCCCCCC(=O)NO)C)[C@H]2O)C)[C@@H](C)[C@H](O[C@@H]2O[C@@H](C)[C@H](O)[C@](OC)(C2)C)[C@@H](C)C1=O)C
120	O=C(Nc1ccccc1N)c1ccc(cc1)CNc1nc(ccn1)-c1[nH]ncc1
121	O(C)c1nc2c(cc1-c1[nH]c(nc1)[C@@H](NC(=O)C1CN(C1)C)CCCCCC(=O)C)cccc2
122	S(C[C@@H]1NC(=O)[C@@H](NC(=O)C[C@@H](NC(=O)[C@@H](NC1=O)Cc1c2c([nH]c1)cccc2)CC(C)C)C)CCC(=O)CC
123	O=C(Nc1ccccc1N)c1ccc(cc1)C(C(=O)Nc1ccccc1)C(=O)Nc1ccccc1
124	Clc1cc2[nH]c(nc2cc1)[C@@H](NC(=O)Cc1c2cc(OC)ccc2[nH]c1C)CCCCCC(=O)C
125	O=C(NC(=O)NCCCC(=O)NO)c1ccccc1
126	O=C(NCCCCCN(O)C=O)CCc1ccccc1
127	S(C[C@@H]1NC(=O)[C@@H](NC(=O)C[C@@H](NC(=O)[C@@H](NC1=O)Cc1c2c([nH]c1)cccc2)CC(C)C)C)CC(O)=O
128	Cl.O(CC(=O)NO)c1cc2c(C[C@H](NC2)C(=O)Nc2ccccc2)cc1
129	O(Cc1cc(cc(N=[N+]=[N-])c1)CN=[N+]=[N-])c1ccc(NC(=O)CCCCCCC(=O)NO)cc1
130	O1[C@H](CC)[C@](O)(C)[C@H](O)[C@H](N(C[C@@H](C[C@](O)(C)[C@H](O[C@@H]2O[C@@H](C[C@H](N(Cc3ccc(cc3)-c3nnn(c3)CCCCCCCC(=O)NO)C)[C@H]2O)C)[C@@H](C)[C@H](O[C@@H]2O[C@@H](C)[C@H](O)[C@](OC)(C2)C)[C@@H](C)C1=O)C)C)C
131	S(C[C@@H]1NC(=O)[C@@H](NC(=O)C[C@@H](NC(=O)[C@@H](NC1=O)Cc1c2c([nH]c1)cccc2)CC(C)C)CCCCNC(=O)C)CCC(O)=O
132	O=C(NCCCCCN(O)C=O)c1cc2c(cc1)cccc2
133	O=C(Nc1ccccc1)CCCCCN(O)C=O
134	O1[C@H](CC)[C@](O)(C)[C@H](O)[C@H](N(C[C@@H](C[C@](O)(C)[C@H](O[C@@H]2O[C@@H](C[C@H](N(Cc3ccc(cc3)-c3nnn(c3)CCCCCCCC(=O)NO)C)[C@H]2O)C)[C@@H](C)[C@H](O)[C@@H](C)C1=O)C)C)C
135	Fc1c(C[C@@H]2NC(=O)C[C@@H](NC(=O)[C@@H](NC(=O)[C@@H](NC2=O)CCCCCC(O)=O)Cc2c3c(ccc2)cccc3)Cc2ccc(O)cc2)c(F)c(F)c(F)c1F
136	O1[C@H](CC)[C@](O)(C)[C@H](O)[C@H](N(C[C@@H](C[C@](O)(C)[C@H](O[C@@H]2O[C@@H](C[C@H](N(Cc3ccc(NC(=O)CCCCCCC(=O)NO)cc3)C)[C@H]2O)C)[C@@H](C)[C@H](O[C@@H]2O[C@@H](C)[C@H](O)[C@](OC)(C2)C)[C@@H](C)C1=O)C)C)C
137	s1cncc1C(=O)N[C@@H](CCCCCB(O)O)C(=O)Nc1cc(ccc1)-c1ccccc1
138	O(c1cc(ccc1)C(=O)NO)c1ccccc1
139	S(C[C@@H]1NC(=O)[C@@H](NC(=O)C[C@@H](NC(=O)[C@@H](NC1=O)Cc1c2c([nH]c1)cccc2)CC(C)C)C)CCC(O)=O
140	O1[C@H](CC)[C@](O)(C)[C@H](O)[C@@H](C)C(=O)[C@@H](C[C@](OC)(C)[C@H](O[C@@H]2O[C@@H](C[C@H](N(Cc3ccc(cc3)-c3nnn(c3)CCCCCCCC(=O)NO)C)[C@H]2O)C)[C@@H](C)[C@H](O[C@@H]2O[C@@H](C)[C@H](O)[C@](OC)(C2)C)[C@@H](C)C1=O)C
141	Cl.O(CC(=O)NO)c1cc2c(C[C@H](NC2)C(=O)NCCCCCC)cc1
142	Cl.O(CC(=O)NO)c1cc2c(C[C@H](NC2)C(=O)Nc2ccc(OC)cc2)cc1
143	Cl.O(CC(=O)NO)c1cc2c(C[C@H](NC2)C(=O)NCc2ccccc2)cc1
144	O(C)c1cc2c([nH]c(C)c2CC(=O)N[C@@H](CCCCCC(=O)N)c2[nH]c(cn2)-c2cc3c(cc2)cccc3)cc1
145	S(C[C@@H]1O[C@@H](O[C@@H](C1)c1ccc(cc1)CO)c1ccc(NC(=O)CCCCCCC(=O)NO)cc1)c1oc(c(n1)-c1ccccc1)-c1ccccc1
146	S(C[C@@H]1NC(=O)[C@@H](NC(=O)C[C@@H](NC(=O)[C@@H](NC1=O)Cc1c2c([nH]c1)cccc2)CC(C)C)C)CCCC(=O)CC
147	O1[C@H](CC)[C@](O)(C)[C@H](O)[C@@H](C)C(=O)[C@@H](C[C@](OC)(C)[C@H](O[C@@H]2O[C@@H](C[C@H](N(Cc3ccc(cc3)-c3nnn(c3)CCCCCC(=O)NO)C)[C@H]2O)C)[C@@H](C)[C@H](O)[C@@H](C)C1=O)C
148	O1[C@H](CC)[C@](O)(C)[C@H](O)[C@H](N(C[C@@H](C[C@](O)(C)[C@H](O[C@@H]2O[C@@H](C[C@H](N(Cc3ccc(cc3)-c3nnn(c3)CCCCCC(=O)NO)C)[C@H]2O)C)[C@@H](C)[C@H](O[C@@H]2O[C@@H](C)[C@H](O)[C@](OC)(C2)C)[C@@H](C)C1=O)C)C)C
149	O(CC(=O)NO)c1cc2c(C[C@H](N(C2)C(OC(C)(C)C)=O)C(=O)NC(C)(C)C)cc1
150	O1[C@H](CC)[C@](O)(C)[C@H](O)[C@@H](C)C(=O)[C@@H](C[C@](OC)(C)[C@H](O[C@@H]2O[C@@H](C[C@H](N(Cc3ccc(cc3)-c3nnn(c3)CCCCCCCC(=O)NO)C)[C@H]2O)C)[C@@H](C)[C@H](O)[C@@H](C)C1=O)C
151	O(CC(=O)NO)c1cc2c(C[C@H](N(C2)C(OC(C)(C)C)=O)C(=O)NCCCCCC)cc1
152	O(CC(=O)NO)c1cc2c(C[C@H](N(C2)C(OC(C)(C)C)=O)C(=O)Nc2c3c(ccc2)cccc3)cc1
153	Cl.O(CC(=O)NO)c1cc2c(C[C@H](NC2)C(=O)Nc2ccccc2C)cc1
154	Cl.O(CC(=O)NO)c1cc2c(C[C@H](NC2)C(=O)NCCc2ccccc2)cc1
155	O=C(Nc1ccccc1)CCCCCCN(O)C=O
156	O(CC(=O)NO)c1cc2c(C[C@H](N(C2)C(OC(C)(C)C)=O)C(=O)Nc2ccccc2C)cc1
157	O1[C@H](CC)[C@](O)(C)[C@H](O)[C@@H](C)C(=O)[C@@H](C[C@](OC)(C)[C@H](O[C@@H]2O[C@@H](C[C@H](N(Cc3ccc(cc3)-c3nnn(c3)CCCCCC(=O)NO)C)[C@H]2O)C)[C@@H](C)[C@H](O[C@@H]2O[C@@H](C)[C@H](O)[C@](OC)(C2)C)[C@@H](C)C1=O)C
158	Cl.O(CC(=O)NO)c1cc2c(C[C@H](NC2)C(=O)Nc2ccc(cc2)C)cc1
159	O(CC(=O)NO)c1cc2c(C[C@H](N(C2)C(OC(C)(C)C)=O)C(=O)Nc2ccc(cc2C)C)cc1
160	O1[C@H](CC)[C@](O)(C)[C@H](O)[C@H](N(C[C@@H](C[C@](O)(C)[C@H](O[C@@H]2O[C@@H](C[C@H](N(Cc3ccc(cc3)-c3nnn(c3)CCCCCC(=O)NO)C)[C@H]2O)C)[C@@H](C)[C@H](O)[C@@H](C)C1=O)C)C)C
161	Cl.O(CC(=O)NO)c1cc2c(C[C@H](NC2)C(=O)Nc2cc(ccc2)C)cc1
162	Cl.O(CC(=O)NO)c1cc2c(C[C@H](NC2)C(=O)NCCCCC)cc1
163	O=C(N[C@H](C(=O)C[C@@H](CCCCN)C(=O)N[C@@H](CCCCN)C(=O)N[C@@H](CCCNC(N)=N)C(=O)N[C@@H](CCCCN)C(=O)N[C@@H](C(C)C)C(=O)NCC(=O)NCC(=O)N)CCCCN)[C@H]1N(CCC1)C(=O)CNC(=O)CNC(=O)CCCc1nnn(c1)-c1ccc(cc1)-c1nnn(c1)CCCCCC(=O)NO
164	O(CC(=O)NO)c1cc2c(C[C@H](N(C2)C(OC(C)(C)C)=O)C(=O)NCc2ccccc2)cc1
165	Cl.O(CC(=O)NO)c1cc2c(C[C@H](NC2)C(=O)Nc2ccc(cc2C)C)cc1
166	Cl.Clc1cc(NC(=O)[C@H]2NCc3cc(OCC(=O)NO)ccc3C2)ccc1F
167	Cl.Fc1ccc(NC(=O)[C@H]2NCc3cc(OCC(=O)NO)ccc3C2)cc1
168	Cl.Clc1cc(NC(=O)[C@H]2NCc3cc(OCC(=O)NO)ccc3C2)ccc1
169	O(CC(=O)NO)c1cc2c(C[C@H](N(C2)C(OC(C)(C)C)=O)C(=O)NCCCCC)cc1
170	s1cc(nc1NC(=O)[C@@H](NC(=O)C1N(CCCC1)C)CCCCCC(=O)C)-c1ccccc1
171	O=C(Nc1ccccc1)CCCCCCCN(O)C=O
172	s1cc(nc1NC(=O)CCCCCCC(=O)NO)-c1ccc(N=[N+]=[N-])cc1
173	O=C1N[C@@H](CCCCCC(O)=O)C(=O)N[C@@H](Cc2c3c(ccc2)cccc3)C(=O)N[C@H](CC(=O)NC1(C)C)Cc1c2c([nH]c1)cccc2
174	O(CC(=O)NO)c1cc2c(C[C@H](N(C2)C(OC(C)(C)C)=O)C(=O)NCCc2ccccc2)cc1
175	Fc1ccc(NC(=O)[C@H]2N(Cc3cc(OCC(=O)NO)ccc3C2)C(OC(C)(C)C)=O)cc1
176	O(C)c1cc2c([nH]c(C)c2CC(=O)N[C@@H](CCCCCC(=O)C)c2[nH]c(cn2)-c2ccccc2)cc1
177	O=C1NCC(=O)N(Cc2ccc(cc2)C(=O)NO)[C@@H]1Cc1ccccc1
178	O1[C@H](CC)[C@](O)(C)[C@H](O)[C@H](N(C[C@@H](C[C@](O)(C)[C@H](O[C@@H]2O[C@@H](C[C@H](N(Cc3ccc(NC(=O)CCCCCCC(=O)NO)cc3)C)[C@H]2O)C)[C@@H](C)[C@H](O)[C@@H](C)C1=O)C)C)C
179	O=C1N[C@H](CC(=O)N[C@@H](C)C(=O)N[C@@H](CCCCCC(O)=O)C(=O)N[C@H]1Cc1c2c([nH]c1)cccc2)CC(C)C
180	Cl.O(CC(=O)NO)c1cc2c(C[C@H](NC2)C(=O)Nc2ccc(cc2)-c2ccccc2)cc1
181	O=C1N[C@H](CC(=O)N[C@@H](C)C(=O)N[C@@H](CCCCCC(=O)CC)C(=O)N[C@H]1Cc1c2c([nH]c1)cccc2)CC(C)C
182	O(CC(=O)NO)c1cc2c(C[C@H](N(C2)C(OC(C)(C)C)=O)C(=O)Nc2ccc(cc2)-c2ccccc2)cc1
183	O1[C@H](CC)[C@](O)(C)[C@H](O)[C@@H](C)C(=O)[C@@H](C[C@](OC)(C)[C@H](O[C@@H]2O[C@@H](C[C@H](N(Cc3ccc(cc3)-c3nnn(c3)CCCCCCC(=O)NO)C)[C@H]2O)C)[C@@H](C)[C@H](O[C@@H]2O[C@@H](C)[C@H](O)[C@](OC)(C2)C)[C@@H](C)C1=O)C
184	O(CC(=O)NO)c1cc2c(C[C@H](N(C2)C(OC(C)(C)C)=O)C(=O)Nc2cc(ccc2)C)cc1
185	O(CC(=O)NO)c1cc2c(C[C@H](N(C2)C(OC(C)(C)C)=O)C(=O)Nc2ccc(cc2)C)cc1
186	Clc1cc(NC(=O)[C@H]2N(Cc3cc(OCC(=O)NO)ccc3C2)C(OC(C)(C)C)=O)ccc1F
187	O=C(N[C@H](C(=O)C[C@@H](CCCCN)C(=O)N[C@@H](CCCCN)C(=O)N[C@@H](CCCNC(N)=N)C(=O)N[C@@H](CCCCN)C(=O)N[C@@H](C(C)C)C(=O)NCC(=O)NCC(=O)N)CCCCN)[C@H]1N(CCC1)C(=O)CNC(=O)CNC(=O)CCCc1nnn(c1)-c1ccc(cc1)-c1nnn(c1)CCCCCCC(=O)NO
188	O=C1N[C@H](CC(=O)N[C@@H](CCCCCC(=O)CC)C(=O)N[C@@H](CCCCCC(=O)CC)C(=O)N[C@H]1Cc1c2c([nH]c1)cccc2)CC(C)C
189	Oc1ccc(cc1)C[C@@H]1NC(=O)[C@@H](NC(=O)[C@@H](NC(=O)[C@@H](NC(=O)C1)CCCNC(N)=N)CCCCCC(O)=O)Cc1c2c(ccc1)cccc2
190	O1[C@H](CC)[C@](O)(C)[C@H](O)[C@@H](C)C(=O)[C@@H](C[C@](OC)(C)[C@H](O[C@@H]2O[C@@H](C[C@H](N(Cc3ccc(cc3)-c3nnn(c3)CCCCCCC(=O)NO)C)[C@H]2O)C)[C@@H](C)[C@H](O)[C@@H](C)C1=O)C
191	Oc1ccc(cc1)C[C@@H]1NC(=O)[C@@H](NC(=O)[C@@H](NC(=O)[C@@H](NC(=O)C1)CCCCNC(=O)C)CCCCCC(O)=O)Cc1c2c(ccc1)cccc2
192	O(CC(=O)NO)c1cc2c(C[C@H](N(C2)C(OC(C)(C)C)=O)C(=O)Nc2ccccc2)cc1
193	O=C(N[C@H](C(=O)C[C@@H](CCCCN)C(=O)N[C@@H](CCCCN)C(=O)N[C@@H](CCCNC(N)=N)C(=O)N[C@@H](CCCCN)C(=O)N[C@@H](C(C)C)C(=O)NCC(=O)NCC(=O)N)CCCCN)[C@H]1N(CCC1)C(=O)CNC(=O)CNC(=O)CCCc1nnn(c1)-c1ccc(cc1)-c1nnn(c1)CCCCCCCC(=O)NO
194	O=C1NCC(=O)N(Cc2ccc(cc2)C(=O)NO)[C@@H]1Cc1c2c([nH]c1)cccc2
195	s1cccc1C[C@@H]1N(c2c(NC1=O)cccc2)Cc1ccc(cc1)C(=O)NO
196	Clc1cc(NC(=O)[C@H]2N(Cc3cc(OCC(=O)NO)ccc3C2)C(OC(C)(C)C)=O)ccc1
197	O=C1Nc2c(N(Cc3ccc(cc3)C(=O)NO)[C@@H]1CCCCNC(OC(C)(C)C)=O)cccc2
198	Cl.O(CC(=O)NO)c1cc2c(C[C@H](NC2)C(=O)Nc2c3c(ccc2)cccc3)cc1
199	O1[C@H](CC)[C@](O)(C)[C@H](O)[C@H](N(C[C@@H](C[C@](O)(C)[C@H](O[C@@H]2O[C@@H](C[C@H](N(Cc3ccc(cc3)-c3nnn(c3)CCCCCCC(=O)NO)C)[C@H]2O)C)[C@@H](C)[C@H](O)[C@@H](C)C1=O)C)C)C
200	O=C1N[C@H](CC(=O)N[C@@H](CCCCNC(=O)C)C(=O)N[C@@H](CCCCCC(O)=O)C(=O)N[C@H]1Cc1c2c(ccc1)cccc2)CC(C)C
201	O(CC(=O)NO)c1cc2c(C[C@H](N(C2)C(OC(C)(C)C)=O)C(=O)Nc2ccc(OC)cc2)cc1
202	O1[C@H](CC)[C@](O)(C)[C@H](O)[C@H](N(C[C@@H](C[C@](O)(C)[C@H](O[C@@H]2O[C@@H](C[C@H](N(Cc3ccc(cc3)-c3nnn(c3)CCCCCCC(=O)NO)C)[C@H]2O)C)[C@@H](C)[C@H](O[C@@H]2O[C@@H](C)[C@H](O)[C@](OC)(C2)C)[C@@H](C)C1=O)C)C)C
203	O=C1N[C@@H](CCCCCC(O)=O)C(=O)N[C@@H](Cc2c3c(ccc2)cccc3)C(=O)N[C@H](CC(=O)NC1(C)C)CC(C)C
204	O1[C@H](CC)[C@]2(OC(=O)N3[C@@H]2[C@H](C(=NCC3)[C@@H](C[C@](OC)(C)[C@H](O[C@@H]2O[C@@H](C[C@H](N(Cc3ccc(cc3)-c3nnn(c3)CCCCCCCCCC(=O)NO)C)[C@H]2O)C)[C@@H](C)C(=O)[C@@H](C)C1=O)C)C)C
205	O=C(Nc1cc2c(nccc2)cc1)C(CCCCCN(O)C=O)C(=O)Nc1cc2c(nccc2)cc1
206	O1[C@H](CC)[C@]2(OC(=O)N3[C@@H]2[C@H](C(=NCC3)[C@@H](C[C@](OC)(C)[C@H](O[C@@H]2O[C@@H](C[C@H](N(Cc3ccc(cc3)-c3nnn(c3)CCCCCC(=O)NO)C)[C@H]2O)C)[C@@H](C)C(=O)[C@@H](C)C1=O)C)C)C
207	FC(F)(C(=O)CCCCC[C@@H]1NC(=O)[C@@H]2N(CCC2)C(=O)[C@@H](NC(=O)[C@H](NC1=O)Cc1ccc(OC)cc1)C(CC)C)C(F)(F)F
208	O=C(Nc1cc2c(cc1)cccc2)CCCCCCCN(O)C=O
209	Oc1ccc(cc1)C[C@H]1N(c2c(NC1=O)cccc2)Cc1ccc(cc1)C(=O)NO
210	O=C(NO)\C=C\c1c2c(ccc1)cccc2
211	O=C(Nc1cc2c(nc1)cccc2)C(CCCCCN(O)C=O)C(=O)Nc1cc2c(nc1)cccc2
212	s1cccc1C[C@H]1N(c2c(NC1=O)cccc2)Cc1ccc(cc1)C(=O)NO
213	O=C(Nc1c2c(ccc1)cccc2)CCCCCCCN(O)C=O
214	O=C1Nc2c(N(Cc3ccc(cc3)C(=O)NO)[C@@H]1CCc1ccccc1)cccc2
215	O1[C@H](CC)[C@]2(OC(=O)N3[C@@H]2[C@H](C(=NCC3)[C@@H](C[C@](OC)(C)[C@H](O[C@@H]2O[C@@H](C[C@H](N(Cc3ccc(cc3)-c3nnn(c3)CCCCCCCCC(=O)NO)C)[C@H]2O)C)[C@@H](C)C(=O)[C@@H](C)C1=O)C)C)C
216	O=C(NC(=O)NCCCCCC(=O)NO)c1ccccc1
217	O=C1N[C@H](CC(=O)N[C@@H](CCCNC(N)=N)C(=O)N[C@@H](CCCCCC(O)=O)C(=O)N[C@H]1Cc1c2c(ccc1)cccc2)CC(C)C
218	O1[C@H](CC)[C@]2(OC(=O)N3[C@@H]2[C@H](C(=NCC3)[C@@H](C[C@](OC)(C)[C@H](O[C@@H]2O[C@@H](C[C@H](N(Cc3ccc(cc3)-c3nnn(c3)CCCCCCCC(=O)NO)C)[C@H]2O)C)[C@@H](C)C(=O)[C@@H](C)C1=O)C)C)C
219	O(CC(=O)NO)c1cc2c(C[C@H](N(C2)C(OCc2ccccc2)=O)C(=O)NCCc2ccccc2)cc1
220	O=C1N[C@@H](C(CC)C)C(=O)N2[C@H](CCCC2)C(=O)N[C@@H](CCCCCC(=O)CC)C(=O)N[C@H]1Cc1c2c(n(OC)c1)cccc2
221	O=C1N[C@@H](CCCCCC(O)=O)C(=O)N[C@@H](Cc2c3c(ccc2)cccc3)C(=O)N[C@H](CC(=O)N[C@H]1Cc1ccccc1)CC(C)C
222	O=C1Nc2c(N(Cc3ccc(cc3)C(=O)NO)[C@@H]1Cc1ccccc1)cccc2
223	O=C1Nc2c(N(C1)Cc1ccc(cc1)C(=O)NO)cccc2
224	O=C(NO)\C=C\c1cc(ccc1)-c1n([C@@H]2CCCN(C2)CC)c(nc1C)C
225	s1cccc1C[C@H]1N(Cc2ccc(cc2)C(=O)NO)C(=O)CNC1=O
226	Fc1cc(ccc1F)C[C@H]1N(c2c(NC1=O)cccc2)Cc1ccc(cc1)C(=O)NO
227	O=C(NC(=O)NCCCCCCCC(=O)NO)c1ccccc1
228	OCCN(Cc1ccc(cc1)\C=C\C(=O)NO)CCc1c2c([nH]c1)cccc2
229	O=C(NO)\C=C\c1cc(ccc1)-c1n([C@@H]2CCCN(C2)CC)c(nc1C)-c1ccccc1
230	O1CCN(CC1)CCn1c2c(nc1-c1cc(ccc1)\C=C\C(=O)NO)cccc2
231	FC(F)(F)C(=O)CCCCC[C@@H]1NC(=O)[C@@H]2N(CCC2)C(=O)[C@@H](NC(=O)[C@H](NC1=O)Cc1ccc(OC)cc1)C(CC)C
232	Fc1cc(ccc1CN1C[C@@H](CCC1)c1c2c([nH]c1C(C)(C)C)cccc2)\C=C\C(=O)NO
233	O=C(NC(=O)N(CCCc1ccccc1)CCCCCC(=O)NO)c1ccccc1
234	O=C(NO)\C=C\c1cc(ccc1)-c1nc2c(n1CC1CCNCC1)cccc2
235	O=C(NO)c1ccc(cc1)-c1c2c(ccc1)cccc2
236	O=C(NC(=O)NCCCCCCC(=O)NO)c1ccccc1
237	O(C(C)(C)C)c1ccc(cc1)C[C@H]1N(c2c(NC1=O)cccc2)Cc1ccc(cc1)C(=O)NO
238	Oc1ccc(cc1)C[C@@H]1NC(=O)[C@@H](NC(=O)[C@@H](NC(=O)[C@@H](NC(=O)C1)CCCNC(N)=N)CCCCCC(=O)NO)CC(O)=O
239	O=C1N[C@@H](Cc2cc(C[C@H](NC(=O)C)C(=O)N[C@H]1CCCCCC(=O)NO)ccc2)C(OC)=O
240	S(CC(=O)C(F)(F)F)CCCC[C@@H]1NC(=O)[C@@H]2N(CCC2)C(=O)[C@@H](NC(=O)[C@H](NC1=O)Cc1ccc(OC)cc1)C(CC)C
241	Fc1cc(ccc1CN1C[C@H](CCC1)c1c2c([nH]c1C(C)(C)C)cccc2)\C=C\C(=O)NO
242	O1[C@H](CC)[C@]2(OC(=O)N3[C@@H]2[C@H](C(=NCC3)[C@@H](C[C@](OC)(C)[C@H](O[C@@H]2O[C@@H](C[C@H](N(Cc3ccc(cc3)-c3nnn(c3)CCCCCCC(=O)NO)C)[C@H]2O)C)[C@@H](C)C(=O)[C@@H](C)C1=O)C)C)C
243	O=C1Nc2c(N(Cc3ccc(cc3)C(=O)NO)[C@H]1Cc1ccccc1)cccc2
244	O(C)c1cc2c([nH]c(C)c2CC(=O)N[C@@H](CCCCCC(=O)NO)C(=O)NCCc2c3c([nH]c2-c2ccccc2)cccc3)cc1
245	O1CCN(CC1)CCn1c(nc(C)c1C)-c1cc(ccc1)\C=C\C(=O)NO
246	O=C(NO)\C=C\c1cc(ccc1)-c1nc2c(n1CCN(C(C)C)C(C)C)cccc2
247	O=C(NO)\C=C\c1cc(ccc1)-c1nc2c(n1[C@@H]1CCCN(C1)C)cccc2
248	O=C(NO)\C=C\c1cc(ccc1)-c1nc2c(n1CCN(C)C)cccc2
249	O=C(NO)\C=C\c1cc(ccc1)-c1nc2c(n1[C@H]1CCCN(C1)CC)cccc2
250	O=C(NO)\C=C\c1cc(ccc1)-c1nc2c(n1[C@H]1CCCN(C1)C)cccc2
251	O=C(NO)\C=C\c1cc(ccc1)-c1nc2c(n1C1CCCNC1)cccc2
252	O=C1N[C@H](CC(=O)N[C@@H](CCCCCNC(=O)C)C(=O)N[C@@H](CCCCCC(=O)CC)C(=O)N[C@H]1Cc1c2c([nH]c1)cccc2)CC(C)C
253	O=C1N[C@H](CC(=O)N[C@@H](C)C(=O)N[C@@H](CCCCCC(=O)NO)C(=O)N[C@H]1Cc1c2c([nH]c1)cccc2)CC(C)C
254	O=C(NO)\C=C\c1cc(ccc1)-c1nc2c(n1C1CCCN(C1)CC)cccc2
255	O=C(NO)\C=C\c1cc(ccc1)-c1nc2c(n1[C@@H]1CCCNC1)cccc2
256	O=C(NO)\C=C\c1cc(ccc1)-c1nc2c(n1[C@@H]1CCCN(C1)CC)cccc2
257	O=C(NO)\C=C\c1cc(ccc1)-c1nc2c(n1[C@H]1CCCNC1)cccc2
258	O=C(NO)\C=C\c1cc(ccc1)-c1n([C@@H]2CCCN(C2)CC)c(nc1C)Cc1ccccc1
259	O=C(NO)\C=C\c1cc(ccc1)-c1n(CCc2ccccc2)c(nc1C)C
260	O=C(NO)\C=C\c1cc(ccc1)-c1nc(C)c(n1[C@@H]1CCCN(C1)CC)C
261	O=C(NO)\C=C\c1cc(ccc1)-c1nc2c(n1C)cccc2
262	O=C(NO)\C=C\c1cc(ccc1)-c1nc(C)c(n1[C@@H]1CCCN(C1)C)-c1ccccc1
263	O=C(NO)\C=C\c1cc(ccc1)-c1nc2c(n1CCN1CCCCC1)cccc2
264	O1CCN(CC1)CCn1c(-c2ccccc2)c(nc1-c1cc(ccc1)\C=C\C(=O)NO)C
265	O1CCN(CC1)CCn1c(nc(-c2ccccc2)c1C)-c1cc(ccc1)\C=C\C(=O)NO
266	O=C(NO)\C=C\c1cc(ccc1)-c1nc(Cc2ccccc2)c(n1[C@@H]1CCCN(C1)C)C
267	o1c2c(cc1C(=O)c1cc(ccc1)\C=C\C(=O)NO)cccc2
268	O=C(NO)\C=C\c1cc(ccc1)-c1[nH]c2c(n1)cccc2
269	O=C(NO)\C=C\c1cc(ccc1)-c1nc2c(n1CCN(CC)CC)cccc2
270	O1CCN(CC1)CCn1c(nc(C)c1Cc1ccccc1)-c1cc(ccc1)\C=C\C(=O)NO
271	O(C)c1ccc(-n2c3c(nc2-c2cc(ccc2)\C=C\C(=O)NO)cccc3)cc1
272	O=C(NO)\C=C\c1cc(ccc1)-c1n(CCc2ccccc2)c(nc1C)Cc1ccccc1
273	O=C(NO)\C=C\c1cc(ccc1)-c1nc2c(n1CCN1CCCC1)cccc2
274	O(C)c1ccc(cc1)C[C@H]1NC(=O)[C@@H](NC(=O)[C@@H]2N(CCC2)C(=O)[C@@H](NC1=O)C(CC)C)CCCCCN(O)C=O
275	Clc1ccc(-n2c3c(nc2-c2cc(ccc2)\C=C\C(=O)NO)cccc3)cc1
276	O=C(NO)\C=C\c1cc(ccc1)-c1nc(Cc2ccccc2)c(n1[C@@H]1CCCN(C1)CC)C
277	O=C(NO)\C=C\c1cc(ccc1)-c1n(CCc2ccccc2)c(nc1C)-c1ccccc1
278	O1CCN(CC1)CCn1c(nc(Cc2ccccc2)c1C)-c1cc(ccc1)\C=C\C(=O)NO
279	O=C(NO)\C=C\c1cc(ccc1)-c1nc(C)c(n1[C@@H]1CCCN(C1)CC)-c1ccccc1
280	O=C(NO)\C=C\c1cc(ccc1)-c1nc(-c2ccccc2)c(n1[C@@H]1CCCN(C1)C)C
281	O=C(NO)\C=C\c1cc(ccc1)-c1nc2c(n1-c1ccccc1)cccc2
282	O=C(NO)\C=C\c1cc(ccc1)-c1nc2c(n1C1CCCCC1)cccc2
283	O(C)c1ccc(cc1)C[C@H]1NC(=O)[C@@H](NC(=O)[C@@H]2N(CCCC2)C(=O)[C@@H](NC1=O)C(CC)C)CCCCCN(O)C=O
284	O=C(NO)\C=C\c1cc(ccc1)-c1nc2c(n1C(C)C)cccc2
285	O=C(NO)\C=C\c1cc(ccc1)-c1nc(C)c(n1[C@@H]1CCCN(C1)C(C)C)-c1ccccc1
286	O=C(NO)\C=C\c1cc(ccc1)-c1nc2c(n1Cc1ccccc1)cccc2
287	O=C(C(\C=C(\C=C\C(=O)NO)/C)C)c1ccc(N(C)C)cc1
288	O(C)c1ccc(cc1)C[C@H]1NC(=O)[C@@H](NC(=O)[C@H]2N(CCC2)C(=O)[C@@H](NC1=O)C(CC)C)CCCCCN(O)C=O
289	O=C(c1cc(ccc1)\C=C\C(=O)NO)c1[nH]c2c(c1)cccc2
290	O=C(NO)\C=C\c1cc(ccc1)-c1nc(-c2ccccc2)c(n1[C@@H]1CCCN(C1)CC)C
291	O=C(NO)\C=C\c1cc(ccc1)-c1nc(-c2ccccc2)c(n1[C@@H]1CCCN(C1)C(C)C)C
292	O=C(NO)\C=C\c1cc(ccc1)-c1nc(C)c(n1CCc1ccccc1)C
293	O=C(NO)\C=C\c1cc(ccc1)-c1nc(C)c(n1CCc1ccccc1)-c1ccccc1
294	O=C(NO)\C=C\c1cc(ccc1)-c1nc2c(n1CCc1ccccc1)cccc2
295	O=C(NO)\C=C\c1cc(ccc1)-c1nc2c(n1CCCc1ccccc1)cccc2
296	O=C(NO)\C=C\c1cc(ccc1)-c1nc(-c2ccccc2)c(n1CCc1ccccc1)C
297	O=C(NO)\C=C\c1cc(ccc1)-c1nc(C)c(n1CCc1ccccc1)Cc1ccccc1
298	O=C(NO)\C=C\c1cc(ccc1)-c1nc2c(n1[C@H](C)c1ccccc1)cccc2
299	O=C(NO)\C=C\c1cc(ccc1)-c1nc2c(n1[C@@H](C)c1ccccc1)cccc2
300	O=C(NO)\C=C\c1cc(ccc1)-c1nc(Cc2ccccc2)c(n1CCc1ccccc1)C
301	O=C(N[C@@H](CCCCCC(=O)C)c1[nH]c(cn1)-c1cc2c(cc1)cccc2)C1CCN(CC1)C
302	O(C)c1cc2nc([nH]c2cc1)C(=O)N1C[C@H](n2c3c(nc2CC)cccc3)CC1
303	O(C)c1cc2c([nH]c(C)c2CC(=O)N[C@@H](CCCCCC(=O)CC)c2[nH]c(cn2)-c2ccccc2)cc1
304	O=C(NO)C(C)c1ccccc1
305	O=C(NO)C(Cc1ccccc1)c1ccccc1
306	O=C(NO)CC(c1ccccc1)c1ccccc1
307	S(=O)(=O)(Nc1ccc(cc1)C(C(=O)NO)c1ccc(NS(=O)(=O)C)cc1)C
308	O=C(NO)C(C)(c1ccccc1)c1ccccc1
309	Fc1ccc(cc1)C(C(=O)NO)c1ccc(F)cc1
310	Clc1ccc(cc1)C(C(=O)NO)c1ccc(Cl)cc1
311	Fc1cc(ccc1)C(C(=O)NO)c1cc(F)ccc1
312	O=C(NO)C1c2c(N(c3c1cccc3)C)cccc2
313	O=C(NO)C1c2c(Cc3c1cccc3)cccc2
314	O1CCc2cc(ccc12)C(C(=O)NO)c1cc2CCOc2cc1
315	O1c2c(cccc2)C(c2c1cccc2)C(=O)NO
316	O[C@@H]1C\C(\C[C@@H](O)C1)=C\C=C/1\[C@@H]2CC[C@H]([C@@H](CCCC(=O)Nc3ccccc3N)C)[C@]2(CCC\1)C
317	S(=O)(=O)(NCCCC[C@@H](C)[C@H]1CC[C@@H]\2[C@@]1(CCC/C/2=C\C=C/1\C[C@@H](O)C[C@H](O)C\1)C)c1ccccc1
318	S(=O)(=O)(NCCCC[C@@H](C)[C@H]1CC[C@@H]\2[C@@]1(CCC/C/2=C\C=C/1\C[C@@H](O)C[C@H](O)C\1)C)C
319	S(=O)(=O)(NCCCC[C@@H](C)[C@H]1CC[C@@H]\2[C@@]1(CCC/C/2=C\C=C/1\C[C@@H](O)C[C@H](O)C\1)C)C(F)(F)F
320	S(=O)(=O)(NCCCC[C@@H](C)[C@H]1CC[C@@H]\2[C@@]1(CCC/C/2=C\C=C/1\C[C@@H](O)C[C@H](O)C\1)C)CCCC
321	S(C[C@H]1NC(=O)[C@H](NC(=O)C[C@H](OC(=O)[C@@H](NC(=O)/C(/NC1=O)=C/C)C(C)C)\C=C\CCSC)C(C)C)C
322	O=C1N[C@@H](Cc2ccccc2)C(=O)N2[C@H](CCC2)C(=O)N[C@@H](CCCCCC(O)CO)C(=O)NC1(C)C
323	O=C1N[C@@H](Cc2ccccc2)C(=O)N2[C@H](CCC2)C(=O)N[C@@H](CCCCCC=C)C(=O)NC1(C)C
324	O1CC1CCCCC[C@@H]1NC(=O)[C@@H]2N(CCC2)C(=O)[C@@H](NC(=O)C(NC1=O)(C)C)Cc1ccccc1
325	O=C(Nc1cc(Nc2nc(ccn2)-c2cccnc2)c(cc1)C)c1ccc(cc1)CN1CCN(CC1)C
326	O=C(N(C)c1cc(Nc2nc(ccn2)-c2cccnc2)ccc1)c1ccc(cc1)C(=O)Nc1ccccc1N
327	s1c(ccc1C(=O)Nc1cc(Nc2sc(cn2)-c2cccnc2)c(cc1)C)C(=O)Nc1ccccc1N
328	O(C(=O)c1cccnc1)CNCc1ccc(cc1)C(=O)Nc1ccccc1N
329	O=C(Nc1cc(Nc2ncc(cn2)-c2cccnc2)c(cc1)C)c1ccc(nc1)C(=O)Nc1ccccc1N
330	s1c(ccc1C(=O)Nc1cc(Nc2sc(cn2)-c2cccnc2)ccc1)C(=O)Nc1ccccc1N
331	s1c(cnc1Nc1cc(NC(=O)c2ccc(nc2)C(=O)Nc2ccccc2N)ccc1)-c1cccnc1
332	s1c(cnc1Nc1cc(NC(=O)c2ccc(nc2)C(=O)Nc2ccccc2N)ccc1C)-c1cccnc1
333	O=C(Nc1ccccc1N)c1ccc(cc1)C(=O)Nc1cc(Nc2ncc(cn2)-c2cccnc2)c(cc1)C
334	s1c(ccc1C(=O)Nc1cc(Nc2ncc(cn2)-c2cccnc2)c(cc1)C)C(=O)Nc1ccccc1N
335	O[C@@H]1C\C(\C[C@@H](O)C1)=C\C=C/1\[C@@H]2CC[C@H]([C@@H](CCCCC(=O)Nc3ccccc3N)C)[C@]2(CCC\1)C
336	S(=O)(=O)(NCCC[C@@H](C)[C@H]1CC[C@@H]\2[C@@]1(CCC/C/2=C\C=C/1\C[C@@H](O)C[C@H](O)C\1)C)C
337	O[C@@H]1C\C(\C[C@@H](O)C1)=C\C=C/1\[C@@H]2CC[C@H]([C@@H](CCCCC(=O)C(=O)NC)C)[C@]2(CCC\1)C
338	S(=O)(=O)(NCCCC[C@@H](C)[C@H]1CC[C@@H]\2[C@@]1(CCC/C/2=C\C=C/1\C[C@@H](O)C[C@H](O)C\1)C)N
339	O=C(Nc1ccccc1N)CCCCCCC(=O)Nc1cc(ccc1)-c1ccccc1
340	s1cccc1C(=O)Nc1cc(ccc1O)-c1ccccc1
341	s1c(cnc1Nc1cc(NC(=O)c2ccc(cc2)C(=O)Nc2ccccc2N)ccc1)-c1cccnc1
342	S(=O)(=O)(NCCCCC[C@@H](C)[C@H]1CC[C@@H]\2[C@@]1(CCC/C/2=C\C=C/1\C[C@@H](O)C[C@H](O)C\1)C)N
343	s1c(cnc1Nc1cc(NC(=O)c2ccc(cc2)C(=O)Nc2ccccc2N)ccc1C)-c1cccnc1
344	o1nc(cc1CCCCC(=O)NC1CCCC1)C(=O)NO
345	O=C1N(Cc2c1cc(cc2)\C=C\C(=O)NO)Cc1ccc(cc1)-c1ccncc1
346	O=C1N[C@@H](Cc2ccccc2)C(=O)N2[C@H](CCC2)C(=O)N[C@@H](CCCCCC=O)C(=O)NC1(C)C
347	o1nc(cc1CCCCC(=O)NC1CCCCC1)C(=O)NO
348	s1c(ccc1C(=O)C(F)(F)F)-c1onc(n1)-c1ccc(cc1)C(F)(F)F
349	Oc1ccc(cc1)C[C@@H]1NC(=O)[C@@H](NC(=O)[C@@H](NC(=O)[C@@H](NC(=O)C1)CCCNC(N)=N)CCCCCC(O)=O)CC(O)=O
350	S(=O)(=O)(N(C)C)NCCCCCC(=O)Nc1cc(ccc1)-c1ccccc1
351	S(=O)(=O)(N(CCCCCC(=O)Nc1cc(ccc1)-c1ccccc1)C)N
352	S(=O)(=O)(NC(=O)C)NCCCCCC(=O)Nc1cc(ccc1)-c1ccccc1
353	S(=O)(=O)(NC(=O)CCCCCC(=O)Nc1cc(ccc1)-c1ccccc1)N
354	S(=O)(=O)(NCCCCC(=O)Nc1cc(ccc1)-c1ccccc1)N
355	S(=O)(=O)(NCCCCCC(=O)Nc1cc(ccc1)-c1ccccc1)NC
356	S(=O)(=O)(NCCCCCCC(=O)Nc1cc(ccc1)-c1ccccc1)N
357	S(OCCCCCC(=O)Nc1cc(ccc1)-c1ccccc1)(=O)(=O)N
358	S(C(=O)C)CC\C=C\[C@@H]1OC(=O)CNC(=O)[C@H](NC(=O)[C@@H](NC(=O)[C@H](NC(=O)C1)C)C)C(C)C
359	O=C1N[C@H](CC(=O)N[C@@H](CCCCCNC(=O)C)C(=O)N[C@@H](CCCCCC(O)=O)C(=O)N[C@H]1Cc1c2c(ccc1)cccc2)CC(C)C
360	O=C1N[C@@H](Cc2ccccc2)C(=O)N2[C@H](CCC2)C(=O)N[C@@H](CCCCCC(=O)[C@@H](O)C)C(=O)N[C@H]1Cc1c2c([nH]c1)cccc2
361	O[C@@H]1C\C(\C[C@@H](O)C1)=C\C=C/1\[C@@H]2CC[C@H]([C@@H](CCCC(=O)NO)C)[C@]2(CCC\1)C
362	O=C1N[C@@H](CCCCCC(O)=O)C(=O)N[C@@H](Cc2c3c(ccc2)cccc3)C(=O)N[C@H](CC(=O)N[C@H]1Cc1ccccc1)Cc1c2c([nH]c1)cccc2
363	S1SC[C@H]2NC(=O)[C@H](NC(=O)C[C@H](OC(=O)[C@@H](NC(=O)/C(/NC2=O)=C/C)C(C)C)\C=C\CC1)C(C)C
364	s1c(ccc1C(=O)N[C@H](C)c1ccccc1)C(=O)C
365	s1c(ccc1C(=O)C(F)(F)F)-c1ccccc1OC
366	S(CC(=O)c1ccc(OC)cc1)C(OCC)=O
367	s1c(ccc1C(=O)C(F)(F)F)-c1cc2c([nH]cc2)cc1
368	SCC\C=C\[C@@H]1OC(=O)CNC(=O)[C@H](NC(=O)[C@H](NC(=O)[C@H](NC(=O)C1)C)C)C(C)C
369	S(SCCCCC[C@@H]1NC(=O)[C@@H]2N(CCC2)C(=O)[C@H]2NC(=O)[C@H](NC1=O)CCCCCCCCCCCC2)c1ncccc1
370	O=C1N[C@H](CC(=O)N[C@@H](C)C(=O)N[C@@H](CCCCCC(O)=O)C(=O)N[C@H]1Cc1c2c(ccc1)cccc2)CC(C)C
371	S(CC(=O)c1ccc(OC)cc1)C(SCCOc1ccccc1)=S
372	FC(F)(F)C(=O)c1cc(ccc1)C(=O)NCC1CCCCC1
373	FC(F)(F)C(=O)c1ccc(nc1)C(=O)N
374	s1ccnc1NC(=O)[C@@H](NC(OCc1ccccc1)=O)CCCCNS(=O)(=O)N
375	SCCCCC[C@H](N)C(=O)NC1CCCC1
376	O=C1N[C@@H](Cc2ccccc2)C(=O)N2[C@H](CCC2)C(=O)N[C@@H](CCCCCC(=O)C)C(=O)NC1(C)C
377	s1c(ccc1C(=O)C(F)(F)F)-c1onc(n1)-c1ccc(cc1)C(C)(C)C
378	O=C(N[C@@H](CCCCCC(=O)CCCC)c1[nH]c(cn1)-c1cc2c(cc1)cccc2)C1CCN(CC1)C
379	FC(F)(F)C(=O)c1ccc(nc1)C(=O)NCC1CCCCC1
380	s1c(ccc1C(=O)C(F)(F)F)-c1cc(OC)ccc1
381	Clc1cc(Cl)ccc1-c1nc(on1)-c1sc(cc1)C(=O)C(F)(F)F
382	O[C@@H]1C\C(\C[C@@H](O)C1)=C\C=C/1\[C@@H]2CC[C@H]([C@@H](CCCCC(=O)NO)C)[C@]2(CCC\1)C
383	s1cc(S(=O)(=O)N(Cc2ccccc2)C)cc1C(=O)C(F)(F)F
384	FC(F)(F)C(=O)c1ccc(cc1)C(=O)NCC1CCCCC1
385	s1c(ccc1C(=O)C(F)(F)F)-c1onc(n1)-c1cc(ccc1)C(F)(F)F
386	O=C1N[C@H](CC(=O)N[C@@H](CCCNC(N)=N)C(=O)N[C@@H](CCCCCC(O)=O)C(=O)N[C@H]1Cc1c2c(ccc1)cccc2)CO
387	S(CC(=O)c1ccc(OC)cc1)C(SCCOC)=S
388	S(=O)(=O)(N(C)c1ccc(OC)cc1)c1cc(ccc1)C(=O)CSC(SCC)=S
389	O=C1N[C@@H](Cc2ccccc2)C(=O)N2[C@H](CCC2)C(=O)N[C@@H](CCCCCC(=O)NO)C(=O)N[C@H]1Cc1c2c([nH]c1)cccc2
390	s1cc(cc1C(=O)NCC1CCCCC1)C(=O)C(F)(F)F
391	S(=O)(=O)(NCCCC[C@H](NC(OCc1ccccc1)=O)c1nc(n(n1)C)-c1ccccc1)N
392	s1cc(cc1C(=O)C(F)(F)F)-c1ccccc1
393	S(=O)(=O)(NCCCC[C@H](NC(OCc1ccccc1)=O)c1oc(nn1)-c1ccccc1)N
394	SCC(=O)NCCCC[C@@H](C)[C@H]1CC[C@@H]\2[C@@]1(CCC/C/2=C\C=C/1\C[C@@H](O)C[C@H](O)C\1)C
395	FC(F)(F)C(=O)CCCCCCC(=O)Nc1cc(ccc1)-c1ccccc1
396	S(=O)(=O)(NCCCC[C@H](NC(OCc1ccccc1)=O)c1onc(n1)-c1ccc(F)cc1)N
397	S(CC(=O)c1ccc(OC)cc1)C(SCCNC(=O)C)=S
398	s1c(cnc1C(=O)C(F)(F)F)C(=O)NCC1CCCCC1
399	S(=O)(=O)(NCCCCCC(=O)Nc1ccccc1)N
400	Clc1ccc(NC(=O)c2ccc(cc2)C(=O)CSC(SCC)=S)cc1
401	s1cc(nc1NC(=O)[C@@H](NC(OCc1ccccc1)=O)CCCCNS(=O)(=O)N)-c1ccc(cc1)C(C)C
402	O=C(N[C@@H](CCCCCC(=O)CCC)c1[nH]c(cn1)-c1cc2c(cc1)cccc2)C1CCN(CC1)C
403	s1c(cnc1-c1sc(cc1)C(=O)C(F)(F)F)-c1ccccc1
404	s1c(cnc1C(=O)C(F)(F)F)C(=O)N(Cc1ccccc1)C
405	S(CC(=O)c1ccc(cc1)C)C(SCC)=S
406	Clc1ccc(S(=O)(=O)Nc2cc(ccc2)C(=O)CSC(SCC)=S)cc1
407	S(CC(=O)c1ccc(OC)cc1)C(SCC)=S
408	s1cc(nc1[C@@H](NC(OCc1ccccc1)=O)CCCCNS(=O)(=O)N)-c1ccccc1
409	s1cc(nc1NC(=O)[C@@H](NC(=O)Cc1c2cc(OC)ccc2[nH]c1C)CCCCNS(=O)(=O)N)-c1ccccc1
410	O=C1N[C@H](CC(=O)N[C@@H](CCCCN)C(=O)N[C@@H](CCCCCC(O)=O)C(=O)N[C@H]1Cc1c2c(ccc1)cccc2)CC(C)C
411	S(=O)(=O)(NCCCCCC(=O)Nc1cc(ccc1)-c1ccccc1)N
412	s1cc(nc1NC(=O)[C@@H](N)CCCCNS(=O)(=O)N)-c1ccccc1
413	S(CC(=O)c1ccc(NS(=O)(=O)C)cc1)C(SCC)=S
414	s1c(ccc1C(=O)C(F)(F)F)-c1ccc(OC)cc1
415	s1c(ccc1C(=O)C(F)(F)F)-c1ncccc1
416	O=C1N(Cc2c1cc(cc2)\C=C\C(=O)NO)Cc1ccc(cc1)C(C)(C)C
417	Clc1ccc(S(=O)(=O)Nc2ccc(cc2)C(=O)CSC(SCC)=S)cc1
418	O=C(N[C@@H](CCCCCC(=O)NO)C(=O)Nc1c2ncccc2ccc1)c1ccc(N(C)C)cc1
419	s1cc(nc1NC(=O)CCCCCNS(=O)(=O)N)-c1ccccc1
420	S1SC[C@H]2NC(=O)[C@H](NC(=O)C[C@H](OC(=O)CNC(=O)[C@H](NC2=O)C(C)C)\C=C\CC1)C(C)C
421	s1cc(nc1-c1ccc(OCCN(C)C)cc1)[C@@H](NC(OCc1ccccc1)=O)CCCCNS(=O)(=O)N
422	O=C1N[C@@H](Cc2ccccc2)C(=O)N2[C@H](CCC2)C(=O)N[C@@H](CCCCCC(=O)CO)C(=O)NC1(C)C
423	o1nc(cc1CCCCC(=O)Nc1ccc(cc1)-c1ccccc1)C(=O)NO
424	S1SC[C@H]2NC(=O)[C@H](NC(=O)C[C@H](OC(=O)CNC(=O)[C@H](NC2=O)C(C)C)\C=C\CC1)C
425	s1c(ccc1C(=O)C(F)(F)F)-c1onc(n1)-c1ccc(cc1)C
426	s1c(ccc1CN[C@H](C)c1ccccc1)C(=O)C(F)(F)F
427	s1c(ccc1C(=O)C(F)(F)F)-c1onc(n1)-c1cccnc1
428	s1cc(nc1NC(=O)[C@@H](NC(OCc1ccccc1)=O)CCCCNS(=O)(=O)N)C(C)(C)C
429	S(CC(=O)c1ccc(cc1)C(=O)NCc1ccccc1)C(SCC)=S
430	S(CC(=O)c1cc(ccc1)CNC(=O)C)C(SCC)=S
431	O=C(N[C@@H](CCCCCC(=O)CC)c1[nH]c(cn1)-c1cc2c(cc1)cccc2)C1CCN(CC1)C
432	SC[C@H]1NC(=O)[C@H](NC(=O)C[C@H](OC(=O)[C@@H](NC(=O)/C(/NC1=O)=C/C)C(C)C)\C=C\CCS)C(C)C
433	s1c(ccc1C(=O)C(F)(F)F)-c1onc(n1)COc1ccc(cc1)-c1ocnn1
434	O=C1N(Cc2c1cc(cc2)\C=C\C(=O)NO)Cc1ccc(cc1)-c1ccccc1
435	s1c(ccc1S(=O)(=O)N(Cc1ccccc1)C)C(=O)C(F)(F)F
436	FC(F)(F)C(=O)c1[nH]c(cc1)C(=O)N1CCc2c1cccc2
437	s1c(ccc1C(=O)C(F)(F)F)-c1onc(n1)CC(=O)N1CCCC1
438	S(=O)(=O)(NCCCCCC(=O)Nc1cc2c(nc1)cccc2)N
439	O=C1N(Cc2ccccc2)C(=O)c2c1cc(cc2)\C=C\C(=O)NO
440	s1c(ccc1C(=O)C(F)(F)F)-c1onc(n1)CS(=O)(=O)Cc1ccc(F)cc1
441	s1c(ccc1C(=O)C(F)(F)F)-c1onc(n1)-c1cc(ccc1)C
442	s1c(ccc1C(=O)C(F)(F)F)-c1onc(n1)-c1sccc1
443	s1c(ccc1C(=O)C(F)(F)F)-c1onc(n1)C
444	s1cc(cc1C(=O)N(Cc1ccccc1)C)C(=O)C(F)(F)F
445	BrCC(=O)CCCCC[C@@H]1NC(=O)[C@@H]2N(CCC2)C(=O)[C@@H](NC(=O)C(NC1=O)(C)C)Cc1ccccc1
446	S(CC(=O)c1ccc(NC(=O)Nc2ccccc2)cc1)C(SCC)=S
447	s1c(ccc1C(=O)C(F)(F)F)-c1oc(nn1)-c1ccc(cc1)C
448	s1cc(nc1NC(=O)[C@@H](NC(OCc1cccnc1)=O)CCCCNS(=O)(=O)N)-c1ccccc1
449	s1c(ccc1C(=O)C(F)(F)F)-c1onc(n1)-c1ccc(F)cc1F
450	s1c(ccc1C(=O)C(F)(F)F)-c1onc(n1)-c1ccccc1
451	s1cc(nc1NC(=O)[C@@H](NC(OCc1ccccc1)=O)CCCCNS(=O)(=O)N)C(OCC)=O
452	O[C@H]1C\C(\C[C@@H](O)C1)=C\C=C/1\[C@@H]2CC[C@H]([C@@H](\C=C(\C=C\C(=O)NO)/C)C)[C@]2(CCC\1)C
453	s1c(ccc1C(=O)C(F)(F)F)-c1onc(n1)-c1ccncc1
454	s1cc(nc1NC(=O)[C@@H](NC(=O)Nc1ccccc1)CCCCNS(=O)(=O)N)-c1ccccc1
455	FC(F)(F)C(=O)c1oc(cc1)C(OCC)=O
456	s1c(ccc1C(OCC)=O)C(=O)C(F)(F)F
457	Clc1ccc(cc1)COC(=O)N[C@@H](CCCCNS(=O)(=O)N)C(=O)Nc1scc(n1)-c1ccccc1
458	S(CC(=O)c1ccc(cc1)C(=O)Nc1ccccc1)C(SCC)=S
459	s1c(ccc1C(=O)C(F)(F)F)-c1onc(n1)CS(=O)(=O)c1sccc1
460	s1cc(nc1NC(=O)[C@@H](NS(=O)(=O)Cc1ccccc1)CCCCNS(=O)(=O)N)-c1ccccc1
461	S(=O)(=O)(Nc1ccc(OC)cc1)c1cc(ccc1)C(=O)CSC(SCC)=S
462	S(CC(=O)c1cc(ccc1)C(=O)Nc1ccccc1)C(SCC)=S
463	Clc1ccc(cc1)C(=O)N[C@@H](CCCCCS)C(=O)NC1CCCC1
464	s1c(ccc1C(=O)C(F)(F)F)-c1onc(n1)-c1ncccc1
465	s1c(ccc1CN(Cc1ccccc1)C)C(=O)C(F)(F)F
466	S(=O)(=O)(NCCCCCC(=O)Nc1cc2c(nccc2)cc1)N
467	S(CC(=O)c1ccc(cc1)C(=O)NCCOc1ccccc1)C(SCC)=S
468	s1cc(nc1-c1ccc(OC)cc1)[C@@H](NC(OCc1ccccc1)=O)CCCCNS(=O)(=O)N
469	s1cccc1-c1cc2nc([nH]c2cc1)[C@@H](NC(OCc1ccccc1)=O)CCCCNS(=O)(=O)N
470	s1c(ccc1C(=O)NCC1CCCCC1)C(=O)C(F)(F)F
471	s1c(c(nc1NC(=O)[C@@H](NC(OCc1ccccc1)=O)CCCCNS(=O)(=O)N)-c1ccccc1)-c1ccccc1
472	S(CC(=O)c1ccc(OC)cc1)C(=S)OCC
473	S(=O)(=O)(NCCCCCC(=O)Nc1cc(OC)cc2c1nccc2)N
474	s1c(ccc1C(=O)CSC(SCC)=S)-c1ncc(cc1)CNc1cc2c(nc1)cccc2
475	S(=O)(=O)(Nc1cc2OCOc2cc1)c1cc(ccc1)C(=O)CSC(SCC)=S
476	SCCCCC[C@H](NC(=O)C(C)(C)C)C(=O)NC1CCCC1
477	S(CC(=O)c1ccc(NC(=O)c2cccnc2)cc1)C(SCC)=S
478	s1cc(nc1NC(=O)[C@@H](NC(OCc1ccccc1)=O)CCCCNS(=O)(=O)N)-c1cc(OC)ccc1
479	s1c(ccc1COCc1ccc(OC)cc1)C(=O)C(F)(F)F
480	s1c(ccc1C(=O)C(F)(F)F)-c1onc(n1)CN1c2c(OCC1=O)cccc2
481	O=C1N[C@@H]2CCCCCCCCCC[C@H](NC2=O)C(=O)N2[C@H](CCC2)C(=O)N[C@H]1CCCCCC(=O)NO
482	s1c(cnc1C(=O)N1CCc2c1cccc2)C(=O)C(F)(F)F
483	S(=O)(=O)(NCCCC[C@H](NC(OCc1ccccc1)=O)c1nc([nH]c1)-c1ccccc1)N
484	s1cc(nc1-c1ccccc1)[C@@H](NC(OCc1ccccc1)=O)CCCCNS(=O)(=O)N
485	s1c(ccc1C(=O)C(F)(F)F)-c1onc(n1)CS(=O)(=O)C
486	s1c(ccc1C(=O)NCc1cc(cc(c1)C)C)C(=O)CSC(SCC)=S
487	S(CC(=O)c1ccc(Nc2ncnc3c2cccc3)cc1)C(SCC)=S
488	S(=O)(=O)(NCCCCCC(=O)Nc1c2ncccc2ccc1)N
489	S(=O)(=O)(Nc1ccc(cc1)C(=O)CSC(SCC)=S)c1ccccc1
490	s1c(ccc1C(=O)NCc1ccccc1)C(=O)C(F)(F)F
491	s1cc(nc1NC(=O)[C@@H](NC(=O)NCc1ccc(F)cc1)CCCCNS(=O)(=O)N)-c1ccccc1
492	s1c(ccc1C(=O)N[C@H](C)c1ccccc1)C(=O)C(F)(F)F
493	s1c(ccc1C(=O)NC(C)c1c2c(ccc1)cccc2)C(=O)C(F)(F)F
494	S(CC(=O)c1ccc(cc1)CNC(=O)C)C(SCC)=S
495	O=C1N[C@@H](CCCCC)C(=O)N2[C@H](CCC2)C(=O)N[C@@H](CCCCCC(=O)NO)C(=O)N[C@@H]1CCCCC
496	Clc1ccc(NS(=O)(=O)c2ccc(cc2)C(=O)CSC(SCC)=S)cc1
497	s1c(ccc1C(=O)C(F)(F)F)-c1oc(nn1)-c1ccccc1
498	O=C1N[C@@H]2CCCCCCCCC[C@H](NC2=O)C(=O)N2[C@H](CCC2)C(=O)N[C@H]1CCCCCC(=O)NO
499	S(CC(=O)c1cc(NC(=O)C)ccc1)C(SCC)=S
500	s1c(ccc1C(=O)C(F)(F)F)-c1onc(n1)CS(=O)(=O)CCC
501	S(=O)(=O)(NCCCC[C@H](NC(OCc1ccccc1)=O)c1nc([nH]n1)-c1ccccc1)N
502	s1c(ccc1C(=O)NCC)C(=O)C(F)(F)F
503	s1c(ccc1C(=O)N1CCn2c(ncc2-c2ccccc2)C1)C(=O)C(F)(F)F
504	S(SCCCCC[C@@H]1NC(=O)[C@@H]2N(CCC2)C(=O)[C@@H](NC(=O)C(NC1=O)(C)C)[C@H](CC)C)c1ncccc1
505	S(CC(=O)c1ccc(cc1)CNC(=O)c1ccccc1)C(SCC)=S
506	O=C1N(Cc2c1cc(cc2)\C=C\C(=O)NO)Cc1ccc(cc1)-c1cccnc1
507	S(SCCCCC[C@@H]1NC(=O)[C@@H]2N(CCC2)C(=O)[C@@H](NC(=O)C(NC1=O)(C)C)CCCC)c1ncccc1
508	O=C1N[C@@H]2CCCCCCCCCCC[C@H](NC2=O)C(=O)N2[C@H](CCC2)C(=O)N[C@H]1CCCCCC(=O)NO
509	Clc1cc(ccc1)COC(=O)N[C@@H](CCCCNS(=O)(=O)N)C(=O)Nc1scc(n1)-c1ccccc1
510	s1c(ccc1C(=O)C(F)(F)F)-c1onc(n1)-c1ccc(F)cc1
511	s1c(ccc1C(=O)NC(C)c1ccncc1)C(=O)C(F)(F)F
512	S(CC(=O)c1ccc(cc1)CN(C(=O)C)C)C(SCC)=S
513	s1c(ccc1CC(=O)NCc1ccccc1)C(=O)CSC(SCC)=S
514	Clc1ccc(cc1)-c1nc(sc1)NC(=O)[C@@H](NC(OCc1ccccc1)=O)CCCCNS(=O)(=O)N
515	s1c(ccc1C(=O)Nc1ccccc1)C(=O)CSC(SCC)=S
516	S(=O)(=O)(Nc1ccc(OC)cc1)c1ccc(cc1)C(=O)CSC(SCC)=S
517	s1c(ccc1C(=O)NCc1ccc(OC)cc1)C(=O)C(F)(F)F
518	O=C1N[C@@H]2CCCCCCCCCCCC[C@H](NC2=O)C(=O)N2[C@H](CCC2)C(=O)N[C@H]1CCCCCC(=O)NO
519	O(C(C)(C)C)C(=O)N[C@@H](CCCCCO)C(=O)NC1CCCC1
520	S(SCCCCC[C@@H]1NC(=O)[C@@H]2N(CCC2)C(=O)[C@@H](NC(=O)C(NC1=O)(C)C)C)c1ncccc1
521	s1c(ccc1C(=O)N(Cc1ccccc1)C)C(=O)C(F)(F)F
522	O=C1N(Cc2c1cc(cc2)\C=C\C(=O)NO)Cc1ccccc1
523	S(SCCCCC[C@@H]1NC(=O)[C@@H]2N(CCC2)C(=O)[C@@H](NC(=O)C(NC1=O)(C)C)CC(C)C)c1ncccc1
524	S(SCCCCC[C@@H]1NC(=O)[C@@H]2N(CCC2)C(=O)[C@@H](NC(=O)C(NC1=O)(C)C)Cc1ccccc1)c1ncccc1
525	s1c(ccc1C(=O)NCCc1ccccc1)C(=O)C(F)(F)F
526	s1c(ncc1C(=O)C(F)(F)F)-c1ccccc1
527	s1c(ccc1CC(=O)NCCOc1ccccc1)C(=O)CSC(SCC)=S
528	s1cc(nc1NC(=O)[C@@H](NC(OCC)=O)CCCCNS(=O)(=O)N)-c1ccccc1
529	s1cc(nc1NC(=O)[C@@H](NC(OCc1ccccc1)=O)CCCCNS(=O)(=O)N)-c1ccc(OC)cc1
530	S(CC(=O)c1cc(ccc1)C(=O)NCCOc1ccccc1)C(SCC)=S
531	S(CC(=O)c1cc(ccc1)C(=O)NCc1ccccc1)C(SCC)=S
532	SCCCCC[C@H](NC(=O)c1ccccc1)C(=O)NC1CCCC1
533	s1c(ccc1C(=O)N[C@@H](C)c1ccccc1)C(=O)C(F)(F)F
534	s1c2c(nc1NC(=O)[C@@H](NC(OCc1ccccc1)=O)CCCCNS(=O)(=O)N)cccc2
535	Clc1ccccc1CNC(=O)c1sc(cc1)C(=O)C(F)(F)F
536	S(=O)(=O)(Nc1cc(ccc1)C(=O)N)c1cc(ccc1)C(=O)CSC(SCC)=S
537	S(CC(=O)c1ccc(NC(=O)C)cc1)C(SCC)=S
538	s1cc(nc1NC(=O)[C@@H](NC(OCc1ccccc1)=O)CCCCNS(=O)(=O)N)-c1ccccc1
539	S(CC(=O)c1ccc(NC(=O)c2ccccc2)cc1)C(SCC)=S
540	Clc1cc(N2CCN(CC2)C(=O)c2sc(cc2)C(=O)C(F)(F)F)c(OC)cc1
541	s1c(ccc1CC(=O)NCc1ccc(OC)cc1)C(=O)CSC(SCC)=S
542	SCCCCC[C@H](NC(=S)NC(C)(C)C)C(=O)NC1CCCC1
543	s1c(ccc1C(=O)C(F)(F)F)-c1onc(n1)Cc1sccc1
544	s1c(ccc1C(=O)C(F)(F)F)-c1ccccc1
545	s1c(ccc1C(=O)N1CCN(CC1)c1cc(OC)ccc1)C(=O)C(F)(F)F
546	s1c(ccc1C(=O)N1CCc2c1cccc2)C(=O)C(F)(F)F
547	s1c(ccc1C(=O)N[C@H](C)c1ccccc1)C(=O)CSC(SCCC)=S
548	s1c(ccc1C(=O)C(F)(F)F)-c1oc(nn1)-c1sccc1
549	s1c(ccc1C(=O)N1CCC(CC1)c1oc(nn1)-c1ccccc1)C(=O)C(F)(F)F
550	SCCCCC[C@H](NC(=O)CO)C(=O)NC1CCCC1
551	s1cc(nc1NC(=O)[C@@H](NC(=O)Cc1ccccc1)CCCCNS(=O)(=O)N)-c1ccccc1
552	s1c(ccc1C(=O)N[C@@H](C)c1ccccc1)C(=O)CSC(SCC)=S
553	S(CC(=O)c1ccc(OC)cc1)C(=O)NCC
554	SCCCCC[C@H](NC(OC)=O)C(=O)NC1CCCC1
555	SCCCCC[C@H](NC(OC1CCCCC1)=O)C(=O)NC1CCCC1
556	S(CC(=O)c1ccc(NC(=O)c2cc3c(nc2)cccc3)cc1)C(SCC)=S
557	s1c(ccc1CC(=O)Nc1ccc(OC)cc1)C(=O)CSC(SCC)=S
558	S(C(=S)CCC)CC(=O)c1ccc(OC)cc1
559	O=C(N[C@@H](CCCCCC(=O)NO)C(=O)Nc1c2ncccc2ccc1)c1[nH]c2c(c1)cccc2
560	S(=O)(=O)(Nc1cc(ccc1)C(=O)CSC(SCC)=S)c1ccccc1
561	S(CC(=O)c1ccc(cc1)CCNC(=O)C)C(SCC)=S
562	SCCCCC[C@H](NC(=O)NC(C)(C)C)C(=O)NC1CCCC1
563	S(=O)(=O)(NCCCC[C@H](NC(OCc1ccccc1)=O)c1[nH]c2c(n1)cccc2)N
564	S(CC(=O)c1ccc(OC)cc1)C(=S)NCC
565	s1c(cnc1Nc1cc(NC(=O)c2ccc(cc2)C(=O)NO)ccc1)-c1cccnc1
566	S(CC(=O)c1ccc(NC(=O)C)cc1)C(=S)OCC
567	s1c(ccc1C(=O)N(Cc1cc2nccnc2cc1)C)C(=O)C(F)(F)F
568	S(CC(=O)c1cc(NC(=O)c2cc3c(nc2)cccc3)ccc1)C(SCC)=S
569	s1c(cnc1Nc1cc(NC(=O)c2ccc(cc2)C(=O)NO)ccc1C)-c1cccnc1
570	S(SCCCCC[C@@H]1NC(=O)[C@@H]2N(CCC2)C(=O)[C@@H](NC(=O)C(NC1=O)(C)C)c1ccccc1)c1ncccc1
571	SCCCCC[C@H](NC(OC(C)(C)C)=O)C(=O)NC12CC3CC(C1)CC(C2)C3
572	SCCCCC[C@H](NC(OCc1ccccc1)=O)C(=O)NC1CCCC1
573	SCCCCC[C@H](NC(OC(C)(C)C)=O)C(=O)NC(C)(C)C
574	S(SCCCCC[C@@H]1NC(=O)[C@@H]2N(CCC2)C(=O)[C@@H](NC(=O)[C@](NC1=O)(Cc1ccccc1)C)C)c1ncccc1
575	s1c(ccc1C(=O)C(F)(F)F)-c1cc(ccc1)C(O)=O
576	O=C1N[C@@H](CCCCCC(=O)NO)C(=O)N[C@@H](Cc2c3c([nH]c2)cccc3)C(=O)N[C@H](CC(=O)N[C@H]1Cc1ccccc1)CC(C)C
577	S(CC(=O)c1cc(NC(=O)c2ccccc2)ccc1)C(SCC)=S
578	S(=O)(=O)(NCCCC[C@H](NC(OCc1ccccc1)=O)C(=O)Nc1cc(OC)cc2c1nccc2)N
579	S(SCCCCC[C@@H]1NC(=O)[C@@H]2N(CCC2)C(=O)[C@@H](NC(=O)[C@@](NC1=O)(Cc1ccccc1)C)C)c1ncccc1
580	s1c(cnc1Nc1cc(NC(=O)c2ccc(cc2)\C=C\C(=O)NO)ccc1)-c1cccnc1
581	SCCCCC[C@H](NC(OC(C)(C)C)=O)C(=O)Nc1cc(ccc1)-c1ccccc1
582	s1c(ccc1\C=C\C(=O)NO)C(=O)Nc1cc(Nc2sc(cn2)-c2cccnc2)ccc1
583	s1c(ccc1C(=O)NCc1ccccc1)C(=O)CSC(SCC)=S
584	S(SCCCCC[C@@H]1NC(=O)[C@@H]2N(CCC2)C(=O)[C@@H](NC(=O)C(NC1=O)(C)C)CCCc1ccccc1)c1ncccc1
585	s1c(ccc1C(=O)CSC(SCC)=S)-c1ncc(N)cc1
586	s1cc(nc1NC(=O)CCCCCCS)-c1ccccc1
587	O=C(NO)CCCCCn1c2c(c3c1cccc3)cccc2
588	s1c(ccc1C(=O)C(F)(F)F)-c1ccc(cc1)C#N
589	s1c(cnc1Nc1cc(NC(=O)c2ccc(cc2)\C=C\C(=O)NO)ccc1C)-c1cccnc1
590	s1c(ccc1\C=C\C(=O)NO)C(=O)Nc1cc(Nc2sc(cn2)-c2cccnc2)c(cc1)C
591	S(CC(=O)c1cc(NC(=O)c2cccnc2)ccc1)C(SCC)=S
592	SCCCCC[C@H](NC(OC(C)(C)C)=O)C(=O)NC1CCCC1
593	s1c(ccc1C(=O)C(F)(F)F)-c1cc2OCCOc2cc1
594	SCCCCC[C@H](NC(OC(C)(C)C)=O)C(=O)NC1CCCCC1
595	S(SCCCCC[C@@H]1NC(=O)[C@@H]2N(CCC2)C(=O)[C@@H](NC(=O)C(NC1=O)(C)C)CCc1ccccc1)c1ncccc1
596	O=C(NO)\C=C\c1ccc(cc1)CNc1cc(Nc2nc(ccn2)-c2cccnc2)c(cc1)C
597	S(SCCCCC[C@@H]1NC(=O)[C@@H]2N(CCC2)C(=O)[C@@H](NC(=O)[C@@]2(NC1=O)CCc1c2cccc1)C)c1ncccc1
598	SCCCCC[C@H](NC(OC(C)(C)C)=O)C(=O)Nc1cc2c(nc1)cccc2
599	S(SCCCCC[C@@H]1NC(=O)[C@@H]2N(C[C@@H](NC(=O)C(NC1=O)(C)C)C)Cc1c(C2)cccc1)c1ncccc1
600	s1c(ccc1C(=O)C(F)(F)F)-c1ccc(cc1)C(=O)C
601	O(C(C)(C)C)C(=O)N[C@@H](CCCCCC(=O)NO)C(=O)NC1CCCC1
602	s1c(ccc1C(=O)C(F)(F)F)-c1ccc(cc1)C(O)=O
603	S(SCCCCC[C@@H]1NC(=O)[C@@H]2N(CCC2)C(=O)[C@@H](NC(=O)C(NC1=O)(C)C)CO)c1ncccc1
604	S(SCCCCC[C@@H]1NC(=O)[C@@H]2N(CCC2)C(=O)[C@@H](NC(=O)C(NC1=O)(C)C)COCc1ccccc1)c1ncccc1
605	SCCCCC[C@H](NC(OC(C)(C)C)=O)C(=O)NC1CCCCCC1
606	S(C(=S)CCC)CC(=O)c1ccc(NC(=O)C)cc1
607	S(CC(=O)c1ccc(NC(=O)C)cc1)C(=S)NCC
608	s1c(ccc1C(=O)N1CCc2c1cccc2)C(=O)C(F)F
609	S(=O)(=O)(Nc1ccccc1)c1cc(ccc1)\C=C\C(=O)NO
610	s1c(ccc1C(=O)C(F)(F)F)-c1cc2nccnc2cc1
611	O(C)c1ccc(cc1)C[C@H]1NC(=O)[C@@H](NC(=O)[C@@H]2N(CCC2)C(=O)[C@@H](NC1=O)C(CC)C)CCCCCC(=O)NO
612	S(SCCCCC[C@@H]1NC(=O)[C@@H]2N(CCC2)C(=O)[C@@H](NC(=O)[C@]2(NC1=O)CCc1c2cccc1)C)c1ncccc1
613	O=C(Nc1cc(ccc1)-c1ccccc1)CCCCCCC(=O)NO
614	S(SCCCCC[C@@H]1NC(=O)[C@@H]2N(CCC2)C(=O)[C@@H](NC(=O)C2(NC1=O)Cc1c(C2)cccc1)C)c1ncccc1
615	Oc1ccc(cc1)Cn1nnc(c1)-c1cc(NC(=O)CCCCCCC(=O)NO)ccc1
616	O=C(Nc1ccc(cc1)-c1ccccc1)CCCCCCC(=O)NO
617	Fc1ccc(-n2nnc(c2)-c2cc(NC(=O)CCCCCCC(=O)NO)ccc2)cc1OC
618	s1cc(nc1NC(=O)CCCCCCC(=O)NO)-c1cc(N)ccc1
619	s1cc(nc1NC(=O)CCCCCCC(=O)NO)-c1ccccc1
620	O=C(Nc1cc(ccc1)-c1nnn(c1)-c1ccc(N)cc1)CCCCCCC(=O)NO
621	Fc1cc(-n2nnc(c2)-c2cc(NC(=O)CCCCCCC(=O)NO)ccc2)cc(F)c1
622	[I-].[Cl-].[n+]1(cc(ccc1)CCCCC=C)CCCCCCCCCCCCc1ccc[n+](c1)CCCCCCC=C
623	o1c(ccc1\C=C\c1cc2OCOc2cc1)C(=O)NO
624	o1c(ccc1\C=C\c1ccccc1O)C(=O)NO
625	o1c(ccc1\C=C\c1ccc(O)cc1)C(=O)NO
626	o1c(ccc1\C=C\c1ccc(N(C)C)cc1)C(=O)NO
627	s1c(cnc1N(Cc1ccc(cc1)C(=O)NO)CCOc1ccccc1)-c1ccc(cc1)C
628	s1c(cnc1N(Cc1ccc(cc1)C(=O)NO)CCOc1ccc(cc1)C)-c1ccc(cc1)C
629	Clc1c(cccc1Cl)\C=C\c1oc(cc1)C(=O)NO
630	o1c(ccc1\C=C\c1ccccc1)C(=O)NO
631	o1c(ccc1\C=C\c1cccc(OC)c1O)C(=O)NO
632	o1c(ccc1\C=C\C(=O)NO)\C=C\C(=O)c1ccccc1
633	Clc1cc(ccc1)C(=O)\C=C\c1oc(cc1)\C=C\C(=O)NO
634	o1c(ccc1\C=C\c1cc(OC)c(OCc2ccccc2)cc1)C(=O)NO
635	Clc1cc(Cl)ccc1C(=O)\C=C\c1oc(cc1)\C=C\C(=O)NO
636	Fc1ccc(cc1)C(=O)\C=C\c1oc(cc1)\C=C\C(=O)NO
637	S1C2=N[C@@H](C1)C(=O)N[C@@H](C(C)C)C(O[C@@H](CC(=O)NCc1scc2n1)\C=C\CCSC(=O)CCCCCCC)=O
638	Clc1ccc(cc1)C(=O)\C=C\c1oc(cc1)\C=C\C(=O)NO
639	S1C[C@@]2(N=C1c1nc(sc1)CNC(=O)C[C@H](OC(=O)[C@@H](NC2=O)C(C)C)\C=C\CCSC(=O)CCCCCCC)CC
640	o1c(ccc1\C=C\C(=O)NO)\C=C\C(=O)c1ccc(cc1)C(C)C
641	o1c(ccc1\C=C\C(=O)NO)\C=C\C(=O)c1cc2c(cc1)cccc2
642	Clc1ccc(Cl)cc1C(=O)\C=C\c1oc(cc1)\C=C\C(=O)NO
643	o1c(ccc1\C=C\C(=O)NO)\C=C\C(=O)c1cc2c(cc(OC)cc2)cc1
644	S1C[C@@]2(N=C1c1nc(sc1)CNC(=O)C[C@H](OC(=O)[C@@H](NC2=O)C(C)C)\C=C\CCSC(=O)CCCCCCC)C
645	s1c-2nc(c1)C(=O)N[C@@H](C(C)C)C(O[C@@H](CC(=O)NCc1scc-2n1)\C=C\CCSC(=O)CCCCCCC)=O
646	S1C[C@@]2(N=C1c1nc(sc1)CNC(=O)C[C@H](OC(=O)[C@@H](NC2=O)C(C)C)\C=C\CCSC(=O)CCCCCCC)Cc1ccccc1
647	s1c(ccc1C(=O)NO)C(=O)N[C@H](C)c1ccccc1
648	o1c(ccc1\C=C\C(=O)NO)\C=C\C(=O)c1ccc(cc1)C
649	O=C(NO)c1ccccc1NC(=O)CCCCCCC(=O)Nc1ccccc1
650	[I-].[Cl-].[n+]1(cc(ccc1)CCCCCCCCCCCC[n+]1cc(ccc1)CCCC=C)CCCCCCC=C
651	S1SCC\C=C\[C@H]2CC(=O)C(NC(=O)/C(/NC(=O)C(NC(=O)C(NC(=O)C2)C(C)C)C1)=C\C)C(C)C
652	O(n1cc(c2c1cccc2)C[C@H](N)C(=O)N[C@@H](C(CC)C)C(=O)N1CCCC[C@@H]1C(=O)N[C@@H](CCCCCC(=O)CC)C(O)=O)C
653	O=C1N[C@@H](C)C(=O)N[C@@H](C)C(=O)N2[C@H](CCC2)C(=O)N[C@H]1CCCCCC(=O)NO
654	O1CC1C(=O)CCCCC[C@@H]1NC(=O)[C@@H]2N(CCC2)C(=O)[C@@H](NC(=O)[C@@H](NC1=O)C)C
655	O=C(NO)C
656	OC(=O)CNC(=O)[C@@H](NC(=O)CNC(=O)[C@@H](N)Cc1ccccc1)CCCCCC(=O)Nc1ccccc1N
657	O=C1NCC(=O)N[C@@H](CCCNC(N)=N)C(=O)NCC(=O)N[C@H]1CCCCCC(=O)Nc1ccccc1N
658	O=C(Nc1ccccc1N)\C=C\c1cc2nc(n(c2cc1)Cc1ncccc1)CCc1ccccc1
659	S(Cc1ccc(cc1)C(=O)Nc1ccccc1N)Cc1cc2c(cc1)cccc2
660	S(Cc1ccc(cc1)C(=O)Nc1ccccc1N)c1cc2c(cc1)cccc2
661	s1cc(nc1NC(=O)CCCCCCSC(=O)C(Cc1ccccc1)C)-c1ccccc1
662	OC(=O)[C@@H](NC(=O)[C@@H](NC(=O)[C@H]1N(CCC1)C(=O)[C@@H](N)Cc1ccccc1)CCCCCC(=O)Nc1ccccc1N)Cc1ccccc1
663	O=C(NCC(=O)NCCC(=O)Nc1ccccc1N)c1ccc(cc1)C
664	S(=O)(=O)(Nc1ccc(cc1)C(=O)NC(=O)NCCCCCC(=O)NO)c1ccccc1
665	O(C(=O)C(NC(=O)[C@@H]([NH3+])CCCCCC(=O)NO)Cc1cc(ccc1)C[C@H](NC(=O)C)C(=O)[O-])C
666	O=C(Nc1ccccc1)c1ccc(cc1)CNc1nc(ccn1)-c1cccnc1
667	S(=O)(=O)(Nc1ccc(cc1)CC(C(C)C)C(=O)NO)c1ccccc1
668	S(=O)(=O)(Nc1ccc(cc1)\C=C\C(=O)Nc1ccccc1)c1ccc(cc1)-c1ccccc1
669	S(=O)(=O)(Nc1ccc(cc1)\C=C\C(O)=O)c1ccc(cc1)-c1ccccc1
670	O=C(NO)c1ccc(cc1)CNC1CCCCC1
671	O(C)c1ccccc1NCc1ccc(cc1)\C=C\C(=O)Nc1ccccc1N
672	Oc1ccc(cc1NC(=O)c1ccc(cc1)CNc1ccncc1)C
673	O=C1N[C@@H](Cc2ccccc2)C(=O)N2[C@@H](CCC2)C(=O)N[C@@H](CCCCCC(=O)Nc2ccccc2N)C(=O)N[C@H]1Cc1ccccc1
674	O=C(NO)c1ccccc1
675	O=C(Nc1ccc(cc1)CNc1nc(ccn1)-c1cccnc1)c1ccccc1N
676	O=C(Nc1ccccc1N)c1cc(ccc1)CNc1nc(ccn1)-c1cccnc1
677	Clc1ccc(cc1)CSCc1ccc(cc1)C(=O)Nc1ccccc1N
678	S(CC1Oc2c(OC1)cccc2)Cc1ccc(cc1)C(=O)Nc1ccccc1N
679	O(C)c1cc(NCc2ccc(cc2)\C=C\C(=O)Nc2ccccc2N)ccc1
680	O=C(Nc1ccccc1N)\C=C\c1ccc(cc1)CNc1ccccc1
681	S(=O)(=O)(Nc1ccc(cc1)CC(C(=O)NO)C)c1ccccc1
682	O=C1N(C=Nc2c1cccc2)CCCCCC(=O)Nc1ccccc1N
683	O=C(Nc1c(cccc1C)C)CCCCC(=O)NO
684	Brc1c(c2c3c4c(c(O)c(Br)c3C[C@@H](O)C)C(=O)c3c5c(c6c7c(C(=O)c(c2c7c45)c1O)c(O)cc6O)c(O)cc3O)C[C@H](O)CCC
685	s1c2c(cc1-c1cc(NC(=O)c3ccc(cc3)CNc3cc(OC)c(OC)cc3)c(N)cc1)cccc2
686	s1cccc1-c1cc(N)c(NC(=O)c2ccc(cc2)CNc2cc(OC)c(OC)cc2)cc1
687	O=C(CCCCCCC(=O)Nc1ccccc1N)c1ccc(cc1)-c1cccnc1
688	O=C(Nc1ccccc1N)\C=C\c1ccc(NCc2ccncc2)cc1
689	OCCCn1c2c(nc1CC(C)C)cc(cc2)CCC(=O)NO
690	s1cccc1-c1ccc(cc1)CN(Cc1ccc(cc1)C(=O)Nc1ccccc1N)C
691	O=C(NC(=O)NCCCCCC(=O)NO)c1cc2ncn(c2cc1)CCN(C)C
692	s1cc(cc1)C(=O)NO
693	O=C(N[C@@H](CCCNC(N)=N)C(=O)NCCC(=O)Nc1ccccc1N)c1ccc(cc1)C
694	O=C(CCCCCCC(=O)Nc1ccccc1N)c1ccccc1
695	S(=O)(=O)(NCc1ccc(cc1)\C=C\C(=O)Nc1ccccc1N)c1cc(OC)c(OC)cc1
696	O=C1N(N=Nc2c1cccc2)CCCCCC(=O)Nc1ccccc1N
697	O(C)c1cc(NC(=O)c2ccc(cc2)CNc2ccncc2)c(O)cc1
698	O=C(Nc1ccccc1N)c1cccnc1
699	O=C(NC(=O)N(Cc1ncccc1)CCCCCC(=O)NO)c1ccccc1
700	O=C(N[C@@H](CCCCCC(=O)Nc1ccccc1N)C(=O)Nc1ccccc1N)[C@H]1N(CCC1)C(=O)[C@@H](N)Cc1ccccc1
701	O=C(Nc1ccccc1N)c1ccc(cc1)C(C(=O)N(C)c1ccccc1)C(=O)N(C)c1ccccc1
702	O=C(NC(=O)NCCCCCC(=O)NO)c1ccc(NC(=O)Cc2ccccc2)cc1
703	s1cccc1C(=O)NO
704	O1CCN(CC1)c1ccc(cc1[N+](=O)[O-])C(=O)NC(=O)NCCCCCC(=O)NO
705	Brc1ccc(cc1)C(=O)CCCCCCC(=O)Nc1ccccc1N
706	O=C(NC(=O)NCCCCCC(=O)NO)c1cc([N+](=O)[O-])c(N2CCN(CC2)C)cc1
707	Brc1cc(NC(=O)c2ccc(cc2)CNc2ccncc2)c(O)cc1
708	Clc1cc(NC(=O)c2ccc(cc2)CNc2ccncc2)c(O)cc1
709	O=C(NC(=O)NCCCCCC(=O)NO)c1ccc(cc1)-c1cncnc1
710	FC(F)(F)Oc1ccc(cc1)CNc1ccc(cc1)\C=C\C(=O)Nc1ccccc1N
711	Fc1ccc(cc1)CNc1ncc(cc1)\C=C\C(=O)Nc1ccccc1N
712	O(C)c1c(OC)cc(cc1OC)CNc1ncc(cc1)C(=O)Nc1ccccc1N
713	O(C)c1cc2c([nH]c(C)c2CC(=O)N[C@@H](CC=C)C(=O)NCCc2c3c([nH]c2-c2ccccc2)cccc3)cc1
714	O(C)c1cc2c([nH]c(C)c2CC(=O)N[C@@H](CCCCCC(=O)C)C(=O)NCC)cc1
715	O(C)c1cc2c([nH]c(C)c2CC(=O)N[C@@H](CCCCCCO)C(=O)NCCc2c3c([nH]c2-c2ccccc2)cccc3)cc1
716	O(C)c1ccc(cc1)C(=O)CCCCCCC(=O)Nc1ccccc1N
717	O=C(N[C@@H](CCCCCC(=O)C)c1[nH]c(cn1)C(C)(C)C)C1CCN(CC1)C
718	O=C1N(CCCCCC(=O)Nc2ccccc2N)C(=O)c2ncccc12
719	S(=O)(=O)(Nc1ccc(cc1)C#C\C=C\C(=O)Nc1ccccc1N)c1ccccc1
720	O=C(NC(=O)NCCCCCC(=O)NO)c1cc2ncn(c2cc1)CCc1ccccc1
721	O=C(NC(=O)N(Cc1ncccc1)CCCCCCC(=O)NO)c1ccccc1
722	O=C(Nc1ccccc1N)CCCCC[C@H](NC(=O)CNC(=O)[C@@H](N)CCCNC(N)=N)C(=O)Nc1ccccc1N
723	s1c(ccc1C(=O)NCc1ccc(OC)cc1)C(=O)C(F)(F)C(F)(F)F
724	O(C)c1c(OC)cc(cc1OC)CNc1ncc(cc1)\C=C\C(=O)Nc1ccccc1N
725	O(C)c1cc(ccc1OC)-c1ccc(cc1)C(=O)CCCCCCC(=O)Nc1ccccc1N
726	O(C)c1cc(ccc1OC)CNc1ccc(cc1)C(=O)Nc1ccccc1N
727	O(C)c1ccc(NCc2ccc(cc2)\C=C\C(=O)Nc2ccccc2N)cc1
728	O(C)c1ccc(cc1)CNc1ccc(cc1)\C=C\C(=O)Nc1ccccc1N
729	O(C)c1ccc(cc1)CNc1ncc(cc1)C(=O)Nc1ccccc1N
730	O1CCN(CC1)Cc1cc2c(cc1O)C(=O)N(CCCCCC(=O)Nc1ccccc1N)C2=O
731	O=C(Nc1ccccc1N)\C=C\c1ccc(NCc2ccc([N+](=O)[O-])cc2)cc1
732	O=C(Nc1ccccc1N)\C=C\c1ccc(nc1)NCc1ccc(N(C)C)cc1
733	O=C(Nc1ccccc1N)\C=C\c1ccc(nc1)NCc1ccncc1
734	O=C1N(CCCCCC(=O)Nc2ccccc2N)C(=O)N(c2c1cccc2)C
735	O=C1N(CCCCCC(=O)Nc2ccccc2N)C(=O)Nc2c1cccc2
736	O=C1N(Cc2c1cccc2)CCCCCC(=O)Nc1ccccc1N
737	S(=O)(=O)(Nc1ccc(cc1)\C=C\C(=O)Nc1ccccc1N)c1cc(OC)c(OC)cc1
738	S(=O)(=O)(Nc1ncc(cc1)\C=C\C(=O)Nc1ccccc1N)c1ccc(cc1)-c1ccccc1
739	Clc1ccccc1NC(=O)[C@@H](NC(=O)Cc1c2cc(OC)ccc2[nH]c1C)CCCCCC(=O)C
740	OCCCn1c2c(nc1CCc1ccccc1)cc(cc2)C(=O)NO
741	s1cccc1-c1cc(ccc1)CNCc1ccc(cc1)C(=O)Nc1ccccc1N
742	O(C)c1cc2c([nH]c(C)c2CC(=O)N[C@H](CCCCCC(=O)C)C(=O)NCCc2c3c([nH]c2-c2ccccc2)cccc3)cc1
743	OCCCn1c2c(nc1C1CCCCC1)cc(cc2)\C=C\C(=O)NO
744	O(C)c1c(OC)cc(N(Cc2ccc(cc2)\C=C\C(=O)Nc2ccccc2N)C)cc1OC
745	O(C)c1c(OC)cc(NCc2ccc(cc2)C(=O)Nc2ccccc2N)cc1OC
746	O(C)c1c(OC)cc(NCc2ncc(cc2)\C=C\C(=O)Nc2ccccc2N)cc1OC
747	O(C)c1c(OC)cc(cc1OC)CNc1ccc(cc1)C(=O)Nc1ccccc1N
748	O(C)c1ccc(cc1)CCNc1ncc(cc1)C(=O)Nc1ccccc1N
749	O(Cc1cccnc1)C(=O)NCc1ccc(cc1)C(=O)NO
750	O=C(CCCCCCC(=O)Nc1ccccc1N)c1ccc(nc1)-c1ccccc1
751	O=C(Nc1ccccc1N)\C=C\c1ccc(nc1)NCCCc1ccccc1
752	O=C(Nc1ccccc1N)\C=C\c1ccc(nc1)NCc1ccccc1
753	O=C1N(CCCCCC(=O)Nc2ccccc2N)C(=O)c2c1cc(cc2)C
754	O=C1N(CCCCCC(=O)Nc2ccccc2N)C(=O)c2c3c1cccc3ccc2
755	Oc1cc2c(cc1)C(=O)N(CCCCCC(=O)Nc1ccccc1N)C2=O
756	Oc1cc2c(cc1CN1CCCCC1)C(=O)N(CCCCCC(=O)Nc1ccccc1N)C2=O
757	S(=O)(=O)(Nc1cc(OC)c(OC)cc1)c1ccc(cc1)\C=C\C(=O)Nc1ccccc1N
758	S(=O)(=O)(Nc1ccc(cc1)C#CC(=O)Nc1ccccc1N)c1ccc(cc1)-c1ccccc1
759	S(=O)(=O)(Nc1ccc(cc1)\C=C\C(=O)Nc1ccccc1N)c1c2c(ccc1)cccc2
760	S(=O)(=O)(Nc1ccc(cc1)\C=C\C(=O)Nc1ccccc1N)c1ccc(cc1)C
761	O=C(NC(=O)NCCCCCC(=O)NO)c1cc2nc(n(c2cc1)CCN1CCCC1)CCc1ccccc1
762	O=C(NC(=O)NCCCCCC(=O)NO)c1cc2ncn(c2cc1)CCN(CC)CC
763	s1c(ccc1C(=O)NO)-c1sccc1
764	O=C(Nc1ccccc1N)c1ncccc1
765	OC(=O)CCn1c2c(nc1CCc1ccccc1)cc(cc2)\C=C\C(=O)NO
766	Fc1cc(NC(=O)c2ccc(cc2)CNc2ccncc2)c(O)cc1
767	FC(F)(F)Oc1ccc(cc1)CNc1ncc(cc1)\C=C\C(=O)Nc1ccccc1N
768	O(C)c1c(OC)cc(NCc2ccc(cc2)\C=C\C(=O)Nc2ccccc2N)cc1OC
769	O(C)c1cc(NCc2ccc(cc2)\C=C\C(=O)Nc2ccccc2N)ccc1OC
770	O(C)c1ccc(cc1)CNc1ccc(cc1)C(=O)Nc1ccccc1N
771	O(C)c1ccc(cc1)CNc1ncc(cc1)\C=C\C(=O)Nc1ccccc1N
772	O=C(CCCCCCC(=O)Nc1ccccc1N)c1cc2c(cc1)cccc2
773	O=C(CCCCCCC(=O)Nc1ccccc1N)c1ccc(cc1)-c1ccccc1
774	O=C(Nc1ccccc1N)\C=C\c1ccc(nc1)NCCNc1ccccc1
775	O=C(Nc1ccccc1N)c1ccc(Nc2nc(ccn2)-c2cccnc2)cc1
776	O=C1N(CCCCCC(=O)Nc2ccccc2N)C(=O)c2c1cccc2
777	Oc1cc2c3c(cccc3c1CN1CCCCC1)C(=O)N(CCCCCC(=O)Nc1ccccc1N)C2=O
778	S(=O)(=O)(Nc1ccc(cc1)C)c1ccc(cc1)\C=C\C(=O)Nc1ccccc1N
779	S(=O)(=O)(Nc1ccc(cc1)\C=C(\C(=O)NO)/C)c1ccccc1
780	s1cc(cc1)-c1nc2cc(ccc2n1CCCO)\C=C\C(=O)NO
781	O=C(NC(=O)NCCCCCC(=O)NO)c1cc2ncn(c2cc1)CCCc1ccccc1
782	O=C(NC(=O)NCCCCCC(=O)NO)c1cc2ncn(c2cc1)CC(CN(C)C)(C)C
783	O=C(NC(=O)N(Cc1ccccc1)CCCCCC(=O)NO)c1ccccc1
784	O(C)c1cc2c([nH]c(C)c2CC(=O)N[C@@H](CCCCCC(=O)N)C(=O)NCCc2c3c([nH]c2-c2ccccc2)cccc3)cc1
785	O=C(NC(=O)NCCCCCC(=O)NO)c1cc([N+](=O)[O-])c(N2CCCC2)cc1
786	OCCCn1c2c(nc1C(C)C)cc(cc2)\C=C\C(=O)NO
787	O=C(NC(=O)NCCCCCC(=O)NO)c1cc([N+](=O)[O-])c(N2CCCCC2)cc1
788	Clc1ccc(NCc2ccc(cc2)C(=O)NO)cc1
789	Brc1cc(ccc1)C(=O)NC(=O)NCCCCCC(=O)NO
790	O=C(NC(=O)N(Cc1ccccc1)CCCCCCC(=O)NO)c1ccccc1
791	Oc1ccccc1NC(=O)c1ccc(cc1)CNc1ccncc1
792	Clc1cccc(Cl)c1C(=O)NC(=O)NCCCCCC(=O)NO
793	O=C(CCCCC(=O)NO)c1ccccc1
794	O=C(N[C@@H](CCCCCC(=O)C)c1[nH]c(-c2ccccc2)c(n1)C)C1CCN(CC1)C
795	O=C(NC(=O)NCCCCCC(=O)NO)c1cc2nc(n(c2cc1)CCN1CCCC1)CCCC
796	O=C(NC(=O)NCCCCCC(=O)NO)c1cc([N+](=O)[O-])ccc1
797	Fc1ccc(cc1)C(=O)NC(=O)NCCCCCC(=O)NO
798	O=C(NO)C1CC1c1cc2nc(n(c2cc1)C)CCc1ccccc1
799	s1c(ccc1C(=O)NO)-c1ccncc1
800	O=C(NC(=O)NCCCCCC(=O)NO)c1cc([N+](=O)[O-])c(NCCN2CCCC2)cc1
801	O(C)c1cc(NCc2ccc(cc2)C(=O)Nc2ccccc2N)ccc1OC
802	O=C(NO)\C=C\c1cc2n(Cc3ccccc3)c(nc2cc1)CCc1ccccc1
803	O=C(Nc1ccccc1N)\C=C\c1ccc(cc1)CNc1nc(ccn1)-c1cccnc1
804	o1c2c(cc1C(=O)c1ccccc1)cc(cc2)\C=C\C(=O)NO
805	s1cccc1-c1ccc(cc1)CN(S(=O)(=O)C)Cc1ccc(cc1)C(=O)Nc1ccccc1N
806	O=C(NC(=O)NCCCCCC(=O)NO)c1ccc(cc1)C(C)(C)C
807	O=C(NC(=O)NCCCCCC(=O)NO)c1ccc([N+](=O)[O-])cc1
808	O=C(Nc1cc(ccc1C)C)CCCCC(=O)NO
809	s1c(ccc1C(=O)NO)-c1cccnc1
810	O=C(Nc1cccc(C)c1C)CCCCC(=O)NO
811	O=C(Nc1ccccc1CC)CCCCC(=O)NO
812	OCCCn1c2c(nc1)cc(cc2)\C=C\C(=O)NO
813	o1c2c(cc1C(=O)c1cc(OC)c(OC)c(OC)c1)cc(cc2)\C=C\C(=O)NO
814	s1c2c(cc1CNCc1ccc(cc1)C(=O)Nc1ccccc1N)cccc2
815	O=C(NC(=O)NCCCCCC(=O)NO)c1cc2c(cc1)cccc2
816	Clc1cc(ccc1)CCNCc1ccc(cc1)C(=O)NO
817	Brc1c2c3c(cc1)C(=O)N(CCCCCC(=O)Nc1ccccc1N)C(=O)c3ccc2
818	O(C)c1cc(NC(=O)Nc2ccc(cc2)\C=C\C(=O)NO)ccc1OC
819	O(C)c1cc2c([nH]c(C)c2CC(=O)N[C@@H](CCCCCC(=O)NCc2ccccc2)c2[nH]c(cn2)-c2cc3c(cc2)cccc3)cc1
820	O1CC(Cc2c1cccc2)Cc1ccc(cc1)C(=O)Nc1ccccc1N
821	O=C(CCCCCCC(=O)Nc1ccccc1N)c1cc(ccc1)-c1ccccc1
822	Oc1cc2c3c(cccc3c1)C(=O)N(CCCCCC(=O)Nc1ccccc1N)C2=O
823	S(=O)(=O)(Nc1ccc(cc1)-c1ccccc1)c1ccc(cc1)\C=C\C(=O)Nc1ccccc1N
824	S(=O)(=O)(Nc1ccc(cc1)CC(=O)NO)c1ccccc1
825	S(=O)(=O)(Nc1ccc(cc1)CCCC(=O)NO)c1ccccc1
826	S(=O)(=O)(Nc1ccc(cc1)\C=C\C(=O)Nc1ccccc1N)c1ccc(OC)cc1
827	S(=O)(=O)(Nc1ccc(cc1)\C=C\C(=O)Nc1ccccc1N)c1ccc(cc1)-c1ccccc1
828	S(=O)(=O)(Nc1ccc(cc1)\C=C\C(=O)Nc1ccccc1N)c1ccc(cc1)C(C)(C)C
829	S(Cc1ccc(cc1)C(=O)Nc1ccccc1N)c1nccn1C
830	s1cccc1-c1ccc(cc1)CNCc1ccc(cc1)C(=O)Nc1ccccc1N
831	Oc1ccc(cc1NC(=O)c1ccc(cc1)CNCCc1ccccc1)-c1ccccc1
832	O(Cc1ccccc1)C(=O)N(CCN(C)c1ncc(cc1)C(=O)Nc1ccccc1N)C
833	o1c2c(cc1C(=O)c1cc(OC)ccc1)cc(cc2)\C=C\C(=O)NO
834	O=C(CCCCC[C@H](NC(=O)C)C(=O)NCCc1c2c([nH]c1-c1ccccc1)cccc2)C
835	O=C(Nc1ccccc1N)c1ccc(cc1)CNCc1ccc(cc1)-c1ccccc1
836	S(=O)(=O)(Nc1ccc(cc1)C(=O)NO)c1ccccc1
837	s1c(ccc1C(=O)NO)-c1ccccc1
838	O=C(NO)\C=C\c1cc2nc(n(c2cc1)CCc1ccccc1)CCc1ccccc1
839	S(=O)(=O)(n1c2c(cc1C(=O)c1ccc(cc1)\C=C\C(=O)NO)cc(OC)cc2)c1ccccc1
840	O=C(NC(=O)NCCCCCC(=O)NO)c1cc([N+](=O)[O-])c(NCCN(CC)CC)cc1
841	O=C(Nc1ccccc1N)c1ccc(nc1)N1C[C@H](N[C@H](C1)C)C
842	Clc1ccc(cc1)C(=O)NC(=O)NCCCCCC(=O)NO
843	S(=O)(=O)(Nc1ccc(cc1)\C=C\C(=O)NO)c1ccc(S(=O)(=O)N)cc1
844	s1c2cc(NCc3cccnc3)ccc2nc1SCc1ccc(cc1)C(=O)Nc1ccccc1N
845	s1cccc1-c1ccc(cc1)CN(Cc1ccc(cc1)C(=O)Nc1ccccc1N)C(=O)N(C)C
846	s1cccc1-c1ccc(cc1)CN(Cc1ccc(cc1)C(=O)Nc1ccccc1N)CCO
847	O=C(Nc1ccccc1N)c1ccc(cc1)C(=O)Nc1cc(Nc2ncc(cn2)-c2cccnc2)ccc1
848	s1c(ccc1C(=O)NO)-c1n(nc(c1)C(F)(F)F)C
849	O=C(NO)c1ccc(cc1)C(C)(C)C
850	O=C(N[C@@H](CCCCCC(=O)C)c1[nH]c(cn1)-c1ccccc1)C1N(CCCC1)C
851	OCCN(Cc1ccc(cc1)-c1ccccc1)Cc1ccc(cc1)C(=O)Nc1ccccc1N
852	S(=O)(=O)(Nc1ccc(cc1)\C=C\C(=O)NO)c1ccc([N+](=O)[O-])cc1
853	S(=O)(=O)(n1c2c(cc1C(=O)c1ccc(cc1)\C=C\C(=O)NO)cccc2)c1ccccc1
854	s1c2c(cc1C(=O)NO)cccc2
855	O(C(C)(C)C)C(=O)N1C2CCC(N(C2)c2ncc(cc2)C(=O)Nc2ccccc2N)C1
856	O=C(Nc1ccc(cc1C)C)CCCCC(=O)NO
857	Clc1ccc(cc1N)C(=O)NC(=O)NCCCCCC(=O)NO
858	s1c2cc(ccc2cc1C(=O)NO)C(OC)=O
859	s1c2cc(Nc3ccccc3)ccc2cc1C(=O)NO
860	O(C)c1ccc(NCc2ccc(cc2)C(=O)Nc2ccccc2N)cc1
861	O=C(CCCCCC(C(=O)NO)C)c1cc2c(cc1)cccc2
862	S(=O)(=O)(N(C)c1ccc(cc1)\C=C\C(=O)NO)c1ccccc1
863	S(=O)(=O)(Nc1ccc(cc1)\C=C\C(=O)NO)c1cc(C(C)C)c(cc1C(C)C)C(C)C
864	S(=O)(=O)(Nc1ccc(cc1)\C=C\C(=O)NO)c1ccc(OC(F)(F)F)cc1
865	s1c2c(cc1C(=O)NO)cc(Nc1ccccc1)cc2
866	O(C)c1cc2c([nH]c(C)c2CC(=O)N[C@@H](CCCCCC(=O)C)C(=O)NCCc2c3c([nH]c2-c2ccccc2)cccc3)cc1
867	s1cncc1C(=O)N[C@@H](CCCCCC(=O)C)C(=O)NCCc1c2c([nH]c1-c1ccccc1)cccc2
868	O=C(Nc1ccccc1N)c1ccc(nc1)N1CC2N(CCCC2)CC1
869	O=C(Nc1ccccc1N)c1ccc(nc1)N1C[C@@H](NC[C@H]1C)C
870	s1c(ccc1C(=O)NO)-c1nc(ccc1)CNCCc1ccccc1
871	O=C(Nc1ccccc1C)CCCCC(=O)NO
872	O(C)c1cc2c([nH]c(C)c2CC(=O)N[C@@H](CCCCCC(=O)C)C(=O)NCc2c3c([nH]c2C)cccc3)cc1
873	O=C(N[C@@H](CCCCCC(=O)C)C(=O)NCCc1c2c([nH]c1-c1ccccc1)cccc2)C1N(CCCC1)C
874	OCCCn1c2c(nc1CCCCCCCC)cc(cc2)\C=C\C(=O)NO
875	O=C(Nc1ccccc1N)c1ccc(nc1)N1CC(NCC1)(C)C
876	o1c2c(cc1C(=O)c1ccc(cc1)\C=C\C(=O)NO)cccc2
877	O1CCN(CC1)Cc1c2c3c(cc1O)C(=O)N(CCCCCC(=O)Nc1ccccc1N)C(=O)c3ccc2
878	O=C(CCCCCC(=O)NO)c1ccccc1
879	O=C(CCCCC[C@H](NC(=O)CN1CCN(CC1)C)c1[nH]c(cn1)-c1ccccc1)C
880	O=C(N[C@@H](CCCCCC(=O)C)c1[nH]c(cn1)-c1ncccc1)C1CCN(CC1)C
881	S(=O)(=O)(Nc1ccc(cc1)\C=C\C(=O)NO)c1c2ncccc2ccc1
882	S(Cc1ccc(cc1)C(=O)Nc1ccccc1N)c1[nH]ccn1
883	O(C)c1cc2c([nH]c(C)c2CC(=O)N[C@@H](CCCCCC(=O)NC(C)C)c2[nH]c(cn2)-c2cc3c(cc2)cccc3)cc1
884	O=C(N[C@@H](CCCCCC(=O)C)c1[nH]c(cn1)-c1cc(ccc1)C#N)C1CCN(CC1)C
885	s1nnc(C)c1C(=O)N[C@@H](CCCCCC(=O)C)C(=O)NCCc1c2c([nH]c1-c1ccccc1)cccc2
886	O(C)c1cc(ccc1)CNCc1ccc(cc1)C(=O)NO
887	O(C)c1ccc(cc1)C(=O)CCCCCC(=O)NO
888	Brc1ccc(cc1)C(=O)NC(=O)NCCCCCC(=O)NO
889	Ic1ccc(cc1)C(=O)NC(=O)NCCCCCC(=O)NO
890	O=C(Nc1ccccc1N)c1ccc(nc1)N1C[C@@H](NCC1)C
891	O=C(Nc1ccccc1N)c1ccc(cc1)CNc1nc(ccn1)-c1ccc(nc1)C(=O)N(C)C
892	O=C(NO)\C=C\c1cc2nc(n(c2cc1)Cc1ccccc1)CCc1ccccc1
893	O=C(c1ccc(cc1)\C=C\C(=O)NO)c1[nH]c2c(c1)cccc2
894	O=C(Nc1ccccc1N)c1ccc(nc1)N1C2CCC(NC2)C1
895	Brc1sc(nc1)NCc1ccc(cc1)C(=O)Nc1ccccc1N
896	O1CCN(CC1)CCN1c2c(cccc2)C(=O)N(Cc2ccc(cc2)C(=O)Nc2ccccc2N)C1=O
897	S(=O)(=O)(Nc1ccc(cc1)\C=C\C(=O)Nc1ccccc1N)c1c2c3c(oc2ccc1)cccc3
898	Fc1ccc(cc1)-c1[nH]c(nc1)[C@@H](NC(=O)C1CCN(CC1)C)CCCCCC(=O)C
899	s1c(ccc1C(=O)NO)-c1nc(ccc1)CNCc1ccccc1
900	O(C(C)(C)C)C(=O)N1CCN(C[C@@H]1Cc1ccccc1)c1ncc(cc1)C(=O)Nc1ccccc1N
901	O(C)c1cc2c([nH]c(C)c2CC(=O)N[C@@H](CCCCCC=O)C(=O)NCCc2c3c([nH]c2-c2ccccc2)cccc3)cc1
902	s1cnnc1NC(=O)CCCCC[C@H](NC(=O)Cc1c2cc(OC)ccc2[nH]c1C)c1[nH]c(cn1)-c1cc2c(cc1)cccc2
903	Clc1cc(ccc1)CNCc1ccc(cc1)C(=O)NO
904	O(Cc1ccccc1)C(=O)N1CCN(C[C@@H]1C(C)C)c1ncc(cc1)C(=O)Nc1ccccc1N
905	O(C)c1cc2cc([nH]c2cc1)C(=O)c1ccc(cc1)\C=C\C(=O)NO
906	O=C(NO)\C=C\c1cc2nc(n(c2cc1)CCCN1CCCC1)CCc1ccccc1
907	O=C(Nc1ccccc1N)c1ccc(nc1)N1C2CC(NC2)C1
908	O=C(Nc1ccccc1N)c1ccc(nc1)N1C[C@@H](NCC1)C(C)C
909	O=C(Nc1ccccc1N)c1ccc(nc1)N1C[C@@H](NCC1)Cc1ccccc1
910	O(C)c1cc(NCc2ccc(cc2)C(=O)Nc2ccccc2O)ccc1OC
911	Clc1cc(Cl)ccc1S(=O)(=O)Nc1ccc(cc1)\C=C\C(=O)NO
912	Clc1ccc(cc1)-c1sc(nc1)NCc1ccc(cc1)C(=O)Nc1ccccc1N
913	O(C)c1cc(ccc1)C(=O)c1[nH]c2c(c1)cc(cc2)\C=C\C(=O)NO
914	O1CCOc2c1cc(cc2)C(=O)N[C@@H](CCCCCC(=O)C)c1[nH]c(cn1)-c1ccccc1
915	O=C1N(Cc2ccc(cc2)C(=O)Nc2ccccc2N)C(=O)N(c2c1cccc2)CCN(C)C
916	S(=O)(=O)(Nc1ccc(cc1)\C=C\C(=O)NO)c1ccc(cc1)C
917	s1c2c(N(CC)C(=O)N(Cc3ccc(cc3)C(=O)Nc3ccccc3N)C2=O)cc1
918	s1c2cc(NC(c3ccccc3)c3ccccc3)ccc2cc1C(=O)NO
919	O=C(N[C@@H](CCCCCC(=O)C)c1[nH]c(cn1)-c1ccccc1)C1CCN(C1)C
920	O1CCN(CC1)CCn1c2c(nc1CCc1ccccc1)cc(cc2)\C=C\C(=O)NO
921	S(=O)(=O)(N[C@@H](CCCCCC(=O)C)c1[nH]c(cn1)-c1ccccc1)c1ccccc1C#N
922	s1cccc1-c1cc(NC(=O)c2cc(ccc2)CP(=O)(CC)CC)c(N)cc1
923	O=C(NO)\C=C\c1cc2nc(n(c2cc1)C)CCc1ccccc1
924	O(Cc1ccccc1)C(=O)N1C[C@H](N(C[C@@H]1C)c1ncc(cc1)C(=O)Nc1ccccc1N)C
925	O(C(C)(C)c1ncc(cc1)-c1nc(ncc1)NCc1ccc(cc1)C(=O)Nc1ccccc1N)COC
926	O1CCN(CC1)C(=O)c1ncc(cc1)-c1nc(ncc1)NCc1ccc(cc1)C(=O)Nc1ccccc1N
927	O1CCN(CC1)CCCn1c2c(nc1CCc1ccccc1)cc(cc2)\C=C\C(=O)NO
928	O=C(NO)\C=C\c1cc2nc(n(c2cc1)Cc1ncccc1)CCc1ccccc1
929	O=C(N[C@@H](CCCCCC(=O)C)c1[nH]c(cn1)-c1ccccc1)C1CCN(CC1)C
930	O=C(c1ccccc1)c1[nH]c2c(c1)cc(cc2)\C=C\C(=O)NO
931	S(=O)(=O)(N[C@@H](CCCCCC(=O)C)c1[nH]c(cn1)-c1ccccc1)c1ccc(OC)cc1
932	S(C)c1nc(cc(n1)NCc1ccc(cc1)C(=O)Nc1ccccc1N)-c1cccnc1
933	s1c(ccc1C(=O)NO)-c1ncccc1
934	O(C(C)(C)C)C(=O)N1CCN(C[C@@H]1C)c1ncc(cc1)C(=O)Nc1ccccc1N
935	s1cc(cc1)-c1[nH]c(nc1)[C@@H](NC(=O)C1CCN(CC1)C)CCCCCC(=O)C
936	O=C(Nc1ccccc1N)c1ccc(nc1)N1C2CC(N(C2)Cc2ccccc2)C1
937	Clc1ccc(NC(=O)[C@@H](NC(=O)Cc2c3cc(OC)ccc3[nH]c2C)CCCCCC(=O)C)cc1
938	OC(C)(C)c1ncc(cc1)-c1nc(ncc1)NCc1ccc(cc1)C(=O)Nc1ccccc1N
939	S(=O)(=O)(n1c2c(cc1C(=O)c1cc(OC)ccc1)cc(cc2)\C=C\C(=O)NO)c1ccccc1
940	s1cccc1-c1cc(NC(=O)c2ccc(nc2)N2CCC3(CC2)c2c(NC3)cccc2)c(N)cc1
941	O=C(Nc1ccccc1N)c1ccc(cc1)C(C(=O)NCCCc1ccccc1)C(=O)NCCCc1ccccc1
942	O1[C@H](CC)[C@](O)(C)[C@H](O)[C@H](N(C[C@@H](C[C@](O)(C)[C@H](O[C@@H]2O[C@@H](C[C@H](N(Cc3ccc(cc3)-c3nnn(c3)CCCCCCCCCC(=O)NO)C)[C@H]2O)C)[C@@H](C)[C@H](O[C@@H]2O[C@@H](C)[C@H](O)[C@](OC)(C2)C)[C@@H](C)C1=O)C)C)C
943	O1[C@H](CC)[C@](O)(C)[C@H](O)[C@@H](C)C(=O)[C@@H](C[C@](OC)(C)[C@H](O[C@@H]2O[C@@H](C[C@H](N(Cc3ccc(cc3)-c3nnn(c3)CCCCCCCCCC(=O)NO)C)[C@H]2O)C)[C@@H](C)[C@H](O[C@@H]2O[C@@H](C)[C@H](O)[C@](OC)(C2)C)[C@@H](C)C1=O)C
944	O=C(Nc1ccccc1N)c1ccc(nc1)N1CCn2c(ncc2Cc2ccccc2)C1
945	O(C)c1cc2c([nH]c(C)c2CC(=O)N[C@@H](CCCCCC(O)=O)C(=O)NCCc2c3c([nH]c2-c2ccccc2)cccc3)cc1
946	O=C(CCCCC[C@H](NC(=O)CCN1C2CC(CC2)C1)c1[nH]c(cn1)-c1ccccc1)C
947	O=C(NO)\C=C\c1cc2nc(n(c2cc1)CC)CCc1ccccc1
948	O=C(N[C@@H](CCCCCC(=O)C)C(=O)NCCc1c2c([nH]c1-c1ccccc1)cccc2)C1CCN(C1)C
949	O=C(N[C@@H](CCCCCC(=O)C)c1[nH]c(cn1)-c1ccccc1)C1CCCN(C1)C
950	S(=O)(=O)(N(C)C)N[C@@H](CCCCCC(O)=O)c1[nH]c(cn1)-c1cc2c(cc1)cccc2
951	O(CCCn1c2c(nc1CCc1ccccc1)cc(cc2)\C=C\C(=O)NO)C
952	o1nc(cc1-c1nc(ncc1)NCc1ccc(cc1)C(=O)Nc1ccccc1N)CO
953	O=C(Nc1ccccc1N)c1ccc(cc1)CNc1cc(Nc2nc(ccn2)-c2cccnc2)c(cc1)C
954	s1c2cc(NC(=O)c3ccccc3)ccc2cc1C(=O)NO
955	O(C)c1cc2c([nH]c(C)c2CC(=O)N[C@@H](CCCCCC(=O)Nc2ccccc2)c2[nH]c(cn2)-c2cc3c(cc2)cccc3)cc1
956	O=C(N[C@@H](CCCCCC(=O)C)C(=O)NCCc1c2c([nH]c1-c1ccccc1)cccc2)C1CCCN(C1)C
957	O=C(Nc1ccccc1N)c1ccc(cc1)CC(C(=O)Nc1ccccc1)(C(=O)Nc1ccccc1)C
958	O=C(Nc1ccccc1N)c1ccc(cc1)CNc1nc(ncc1)-c1cccnc1
959	O=C1N(CCC1)CCCn1c2c(nc1CCc1ccccc1)cc(cc2)\C=C\C(=O)NO
960	O=C1N(Cc2ccc(cc2)C(=O)Nc2ccccc2N)C(=O)N(c2c1cccc2)CC
961	O=C1N(Cc2ccc(cc2)C(=O)Nc2ccccc2N)C(=O)c2c1cccc2
962	O=C1N(N=Nc2c1cccc2)Cc1ccc(cc1)C(=O)Nc1ccccc1N
963	OC(=O)CCCCCC\C(=N/O)\c1ccc(cc1)-c1ccccc1
964	S(=O)(=O)(Nc1ccc(cc1)C)c1ccc(cc1)\C=C\C(=O)NO
965	S(=O)(=O)(Nc1ccc(cc1)\C=C\C(=O)NO)c1c2c(ccc1)c(N(C)C)ccc2
966	S(=O)(=O)(Nc1ccc(cc1)\C=C\C(=O)NO)c1ccccc1
967	S(=O)(=O)(n1c2c(cc1C(=O)c1ccccc1)cc(cc2)\C=C\C(=O)NO)c1ccccc1
968	S(C)c1[nH]nc(n1)NCc1ccc(cc1)C(=O)Nc1ccccc1N
969	s1c2c(N=CN(Cc3ccc(cc3)C(=O)Nc3ccccc3N)C2=O)cc1
970	s1c2c(cc(cc2)CNCCc2ccccc2)cc1C(=O)NO
971	O=C(Nc1ccccc1N)c1ccc(cc1)C(C(=O)NCc1ccccc1)C(=O)NCc1ccccc1
972	O=C(Nc1ccccc1N)c1ccc(cc1)C(C(=O)Nc1ccccc1)(C(=O)Nc1ccccc1)C
973	O=C(Nc1ccccc1N)c1ccc(cc1)C(C(=O)N(C)c1ccccc1)C(=O)Nc1ccccc1
974	O=C(CCCCC[C@H](NC(=O)CCN1CCCCC1)c1[nH]c(cn1)-c1ccccc1)C
975	O=C(CCCCC[C@H](NC(=O)CN1CCCCC1)C(=O)NCCc1c2c([nH]c1-c1ccccc1)cccc2)C
976	O=C(NO)\C=C\c1cc2nc(n(c2cc1)CCCN(C)C)CCc1ccccc1
977	O=C(Nc1ccccc1N)c1ccc(cc1)CNc1nc(ccn1)-c1nccnc1
978	O(C(C)(C)C)C(=O)N1C2CC(N(C2)c2ncc(cc2)C(=O)Nc2ccccc2N)C1
979	s1c(ccc1C(=O)NO)-c1ncccn1
980	Clc1ccccc1-c1[nH]c(nc1)[C@@H](NC(=O)C1CCN(CC1)C)CCCCCC(=O)C
981	O(C)c1cc2c([nH]c(C)c2CC(=O)N[C@@H](CCCCCC(=O)C)C(=O)Nc2ccccc2)cc1
982	O=C(Nc1ccccc1N)c1ccc(cc1)CNc1nc(ccc1)-c1cccnc1
983	S(=O)(=O)(N[C@@H](CCCCCC(=O)C)c1[nH]c(cn1)-c1ccccc1)c1ccc(cc1)C#N
984	s1cc(c2c1cccc2)-c1[nH]c(nc1)[C@@H](NC(=O)C1CCN(CC1)C)CCCCCC(=O)C
985	s1c2c(cc(cc2)CNc2ccccc2)cc1C(=O)NO
986	O(C(=O)[C@@H](NC(=O)[C@@H](NC(=O)[C@@H](NC(=O)C)C)CCCCCC(=O)NO)Cc1ccccc1)C
987	O(C)c1c(OC)cc(cc1OC)Cn1c2c(nc1CCc1ccccc1)cc(cc2)CCC(=O)NO
988	O(C)c1cc2c([nH]c(C)c2CC(=O)N[C@@H](CCCCCC(=O)N(C)C)c2[nH]c(cn2)-c2cc3c(cc2)cccc3)cc1
989	O(Cc1ccccc1)Cc1nc2cc(ccc2n1CCCO)\C=C\C(=O)NO
990	O=C(NO)\C=C\c1cc2nc([nH]c2cc1)CCc1ccccc1
991	O=C(NO)\C=C\c1cc2nc(n(c2cc1)CCC)CCc1ccccc1
992	O=C(Nc1ccccc1N)c1ccc(cc1)CNc1nc(cc(n1)N)-c1cccnc1
993	OCCCn1c2c(nc1CCc1ccccc1)cc(cc2)\C=C\C(=O)NO
994	O(Cc1ccccc1)C(=O)N1CCN(CC1(C)C)c1ncc(cc1)C(=O)Nc1ccccc1N
995	O(Cc1ccccc1)C(=O)N1CCN(CC1)c1ncc(cc1)C(=O)Nc1ccccc1N
996	O(C(C)(C)C)C(=O)N1C2CCC1CN(C2)c1ncc(cc1)C(=O)Nc1ccccc1N
997	O=C(Nc1ccccc1N)c1ccc(nc1)N1C2CC(N(C2)C(=O)CCc2ccccc2)C1
998	O(C)c1cc(nc2c1cccc2)-c1[nH]c(nc1)[C@@H](NC(=O)C1CN(C1)C)CCCCCC(=O)C
999	O=C(Nc1ccccc1N)c1ccc(nc1)N1CCC2(CC1)CCNC2
1000	O=C(NO)\C=C\c1cc2nc(n(c2cc1)CCCCN(C)C)CCc1ccccc1
1001	O=C(NO)\C=C\c1cc2nc(n(c2cc1)CCCn1ccnc1)CCc1ccccc1
1002	O=C(N[C@@H](CCCCCC(=O)C)c1[nH]c(cn1)-c1ccccc1)c1cc(ccc1)C#N
1003	O=C(Nc1ccccc1N)c1ccc(cc1)CNc1nc(ccn1)-c1ccc(nc1)C#N
1004	s1c2c(cc1C(=O)NO)cc(NCCc1ccccc1)cc2
1005	O=C(CCCCCCC(=O)NO)c1cccnc1
1006	s1c(ccc1C(=O)NO)-c1nn(cc1)Cc1ccccc1
1007	O(C)c1cc2c([nH]c(C)c2CC(=O)N[C@@H](CCCCCC(OC)=O)C(=O)NCCc2c3c([nH]c2-c2ccccc2)cccc3)cc1
1008	O=C(Nc1ccc(cc1)CC)CCCCC(=O)NO
1009	S(=O)(=O)(N1CCN(CC1(C)C)c1ncc(cc1)C(=O)Nc1ccccc1N)c1ccccc1
1010	s1c2c(cc(cc2)CNCc2ccccc2)cc1C(=O)NO
1011	O(Cc1ccccc1)C(=O)N1C2C(N(CC1)c1ncc(cc1)C(=O)Nc1ccccc1N)CC2
1012	O1CCN(CC1)CCOc1cc(ccc1)-c1nc(ncc1)NCc1ccc(cc1)C(=O)Nc1ccccc1N
1013	O=C(CCCCC[C@H](NC(=O)CCN1CCCCC1)C(=O)Nc1cc2c(nc1)cccc2)C
1014	s1cccc1-c1cc(NC(=O)c2cc(ccc2)CP(OC)(=O)c2ccccc2)c(N)cc1
1015	s1ccnc1-c1nc(ncc1)NCc1ccc(cc1)C(=O)Nc1ccccc1N
1016	s1cncc1C(=O)N[C@@H](CCCCCC(=O)C)c1[nH]c(cn1)-c1ccccc1
1017	O=C(Nc1ccccc1N)c1ccc(nc1)N1CCn2c(ncc2-c2ccccc2)C1
1018	O=C(Nc1ccccc1N)c1ccc(cc1)C1CCN(CC1)C
1019	Fc1cc(ccc1CN1CC(CCC1)c1c2c([nH]c1)cccc2)\C=C\C(=O)NO
1020	O=C(CCCCCCCC(=O)NO)c1ccccc1
1021	O(CCN(C)C)c1cc(ccc1)-c1nc(ncc1)NCc1ccc(cc1)C(=O)Nc1ccccc1N
1022	O=C(Nc1ccccc1N)c1ccc(cc1)\C=C\CNc1nc(ccn1)-c1cccnc1
1023	O=C(Nc1ccccc1N)c1ccc(nc1)N1CCC2(CC1)c1c(NC2)cccc1
1024	S(=O)(=O)(N[C@@H](CCCCCC(=O)C)c1[nH]c(cn1)-c1ccccc1)c1cc(F)c([N+](=O)[O-])cc1
1025	s1c2cc(ccc2cc1C(=O)NO)CNCCc1ccccc1
1026	s1ccnc1-c1ccc(cc1)C(=O)Nc1ccccc1N
1027	O(C)c1cc2c([nH]c(C)c2CC(=O)N[C@@H](CCCCCC(=O)NC)c2[nH]c(cn2)-c2cc3c(cc2)cccc3)cc1
1028	O(CCN(C)C)c1ccc(cc1)-c1nc(ncc1)NCc1ccc(cc1)C(=O)Nc1ccccc1N
1029	O=C(N[C@@H](CCCCCC(=O)C)c1[nH]c(cn1)-c1ccc(cc1)C#N)C1CCN(CC1)C
1030	O=C(N[C@@H](CCCCCC(=O)NO)C(=O)NCc1ccccc1)c1ncccc1
1031	S(=O)(=O)(N1CC2(CCN(C2)c2ncc(cc2)C(=O)Nc2ccccc2N)CC1)c1ccccc1
1032	Oc1ccc(cc1NC(=O)c1ccc(cc1)CNCC(C)C)-c1ccccc1
1033	O(C)c1cc2c([nH]c(C)c2CC(=O)N[C@@H](CCCCCC(=O)Nc2ccccc2N)c2[nH]c(cn2)-c2cc3c(cc2)cccc3)cc1
1034	O=C(Nc1ccccc1N)c1ccc(cc1)CNc1nc(cnc1)-c1cccnc1
1035	S(=O)(=O)(N[C@@H](CCCCCC(=O)C)c1[nH]c(cn1)-c1ccccc1)c1cc(ccc1)C#N
1036	s1c(ccc1C(=O)NO)-c1nn(cc1)CCNCc1cc(OC)c(OC)cc1
1037	O=C(NO)\C=C\c1nnn(c1)C\C=C\c1ccccc1
1038	O=C(Nc1ccccc1N)c1ccc(cc1)C(C(=O)Nc1c2ncccc2ccc1)C(=O)Nc1c2ncccc2ccc1
1039	O=C(Nc1ccccc1N)c1ccc(nc1)N1C[C@@H](N(CC1)C(=O)N[C@H](C)c1ccccc1)C
1040	Brc1ccc(cc1)-c1[nH]c(nc1)[C@@H](NC(=O)C1CCN(CC1)C)CCCCCC(=O)C
1041	Clc1cc(NC(=O)[C@@H](NC(=O)c2snnc2C)CCCCCC(=O)C)ccc1
1042	Clc1cc(S(=O)(=O)Nc2ccc(cc2)\C=C\C(=O)NO)ccc1Cl
1043	Clc1cc2nc(oc2cc1)NCc1ccc(cc1)C(=O)Nc1ccccc1N
1044	O(C)c1ccc(cc1)CN1c2c(cccc2)C(=O)N(Cc2ccc(cc2)C(=O)Nc2ccccc2N)C1=O
1045	O1c2c(cccc2)C(=O)N(Cc2ccc(cc2)C(=O)Nc2ccccc2N)C1=O
1046	O=C(Nc1ccccc1N)c1ccc(cc1)CNc1[nH]c2c(n1)cccc2
1047	O=C1N(C=Nc2c1cccc2)Cc1ccc(cc1)C(=O)Nc1ccccc1N
1048	O=C1N(Cc2c1cccc2)Cc1ccc(cc1)C(=O)Nc1ccccc1N
1049	O=C1N(Cc2ccc(cc2)C(=O)Nc2ccccc2N)C(=O)N(c2c1cccc2)C
1050	O=C1c2c(CC1Cc1ccc(cc1)C(=O)Nc1ccccc1N)cccc2
1051	OCCCn1c2c(nc1CC(C)C)cc(cc2)\C=C\C(=O)NO
1052	S(=O)(=O)(Nc1ccc(cc1)C#C\C=C\C(=O)NO)c1ccccc1
1053	S(=O)(=O)(Nc1ccc(cc1)CCC(=O)NO)c1ccccc1
1054	S(=O)(=O)(Nc1ccc(cc1)\C=C\C(=O)NO)c1cc(ccc1)C
1055	S(=O)(=O)(Nc1ccc(cc1)\C=C\C(=O)NO)c1cc(ccc1)C(F)(F)F
1056	S(=O)(=O)(Nc1ccc(cc1)\C=C\C(=O)NO)c1ccc(cc1)C(C)(C)C
1057	s1c(ccc1C(=O)NO)-c1nn(cc1)CCc1ccccc1
1058	s1c2c(nc1SCc1ccc(cc1)C(=O)Nc1ccccc1N)cccc2
1059	O(C)c1ccccc1C(=O)CCCCCCC(=O)NO
1060	OC(C(=O)Nc1ccccc1)(C(=O)Nc1ccccc1)c1ccc(cc1)C(=O)Nc1ccccc1N
1061	S(=O)(=O)(NC(=O)CCCCC[C@H](NC(=O)Cc1c2cc(OC)ccc2[nH]c1C)c1[nH]c(cn1)-c1cc2c(cc1)cccc2)C(F)(F)F
1062	O=C(N[C@@H](CCCCCC(=O)NO)C(=O)NCc1ccccc1)c1ccccc1
1063	O(Cc1ccccc1)C(=O)N1CCN(c2c1cccc2)c1ncc(cc1)C(=O)Nc1ccccc1N
1064	O(Cc1cccnc1)C(=O)N1C2CCC(N(C2)c2ncc(cc2)C(=O)Nc2ccccc2N)C1
1065	Clc1cc(ccc1)-c1[nH]c(nc1)[C@@H](NC(=O)C1CCN(CC1)C)CCCCCC(=O)C
1066	O1CC(Cc2ccc(cc2)C(=O)Nc2ccccc2N)C(=O)c2c1cccc2
1067	O1CCN(CC1)Cc1ccc(cc1)-c1nc(ncc1)NCc1ccc(cc1)C(=O)Nc1ccccc1N
1068	O=C(Nc1ccccc1N)c1ccc(cc1)CNc1cc(ccc1)-c1cccnc1
1069	S(=O)(=O)(Nc1ccc(cc1)\C=C\C(=O)NO)c1cc(OC)c(OC)cc1
1070	S(C)c1ncc(cc1)-c1nc(ncc1)NCc1ccc(cc1)C(=O)Nc1ccccc1N
1071	S(Cc1ccc(cc1)C(=O)Nc1ccccc1N)c1[nH]c2c(n1)cccc2
1072	s1cccc1-c1cc(NC(=O)c2cc(ccc2)CP(OC)(=O)CC)c(N)cc1
1073	O=C(Nc1ccccc1N)c1ccc(nc1)N1CCC2(CC1)c1c(CNC2)cccc1
1074	S(=O)(=O)(n1c2c(cc1C(=O)c1cc(ccc1)\C=C\C(=O)NO)cccc2)c1ccccc1
1075	O=C(Nc1ccccc1N)c1ccc(cc1)C1CCN(CC1)Cc1ccc(cc1)C(=O)N(C)C
1076	O(Cc1ccccc1)C(=O)N1C2CCC1CN(C2)c1ncc(cc1)C(=O)Nc1ccccc1N
1077	O1CCN(CC1)CCOc1ccc(cc1)-c1nc(ncc1)NCc1ccc(cc1)C(=O)Nc1ccccc1N
1078	O=C(Nc1ccccc1N)c1ccc(cc1)CNc1nc(ccn1)-c1ccc(nc1)N1CCN(CC1)C
1079	O=C1N(Cc2ccc(cc2)C(=O)Nc2ccccc2N)C(=Nc2c1cccc2)C
1080	OCCCn1c2c(nc1CC(C)c1ccccc1)cc(cc2)\C=C\C(=O)NO
1081	S(Cc1ccc(cc1)C(=O)Nc1ccccc1N)c1oc(nn1)-c1ccccc1
1082	s1c(ccc1C(=O)NO)-c1ncc(NCCc2ccccc2)cc1
1083	O=C(N[C@@H](CCCCCC(=O)C)C(=O)Nc1cc(ccc1)-c1ccccc1)C1N(CCCC1)C
1084	O=C(Nc1ccccc1N)c1ccc(nc1)N1CC(N(CC1)C(=O)CCc1ccccc1)(C)C
1085	O=C(Nc1ccc(cc1)C)CCCCC(=O)NO
1086	O=C(NO)\C=C\c1cc2CCN(CCc2cc1)CCc1c2c([nH]c1C)cccc2
1087	Clc1ccc(S(=O)(=O)Nc2ccc(cc2)\C=C\C(=O)NO)cc1
1088	Clc1ccc(cc1)-c1[nH]c(nc1)[C@@H](NC(=O)C1CCN(CC1)C)CCCCCC(=O)C
1089	O=C(Nc1ccccc1N)c1ccc(nc1)N1C[C@@H](N(CC1)C(=O)Nc1ccccc1)C
1090	s1c2c(cc1C(=O)NO)cc(NCc1ccccc1)cc2
1091	OC(=O)CCCCC[C@H](NC(=O)[C@@H]1CCN(C1)C)c1[nH]c(cn1)-c1cc2c(cc1)cccc2
1092	O(C)c1ccc(NC(=O)CCCCC(=O)NO)cc1
1093	Fc1cc(OCCCCCCC(=O)NO)ccc1NCc1c(O)c(ncc1CO)C
1094	O=C(Nc1ccccc1N)c1ccc(cc1)CNc1n[nH]c(c1)-c1ccccc1
1095	O=C(Nc1ccccc1N)c1ccc(cc1)CNc1ncnc(c1)-c1cccnc1
1096	S(Cc1ccc(cc1)C(=O)Nc1ccccc1N)c1[nH]c2cc(OC)ccc2n1
1097	s1c2cc(NCCN3CCOCC3)ccc2nc1SCc1ccc(cc1)C(=O)Nc1ccccc1N
1098	s1c2cc(NCc3ncccc3)ccc2nc1SCc1ccc(cc1)C(=O)Nc1ccccc1N
1099	s1c2cc(ccc2cc1C(=O)NO)CNC(=O)Cc1ccccc1
1100	s1cc(cc1)-c1nc(ncc1)NCc1ccc(cc1)C(=O)Nc1ccccc1N
1101	s1c(ccc1C(=O)NO)-c1nn(cc1)CCNCCc1ccccc1
1102	Fc1ccccc1NC(=O)CCN1CCC(CC1)c1ccc(cc1)C(=O)Nc1ccccc1N
1103	O(Cc1ccccc1)C(=O)N1C2CC(N(C2)c2ncc(cc2)C(=O)Nc2ccccc2N)C1
1104	O(Cc1ccccc1)C(=O)N1C2CCC(N(C2)c2ncc(cc2)C(=O)Nc2ccccc2N)C1
1105	O(C)c1cc2c([nH]c(C)c2CC(=O)N[C@@H](CCCCCC(=O)NCC)c2[nH]c(cn2)-c2cc3c(cc2)cccc3)cc1
1106	s1cccc1-c1cc(NC(=O)c2cccnc2)c(N)cc1
1107	O=C(CCCCCCC(=O)NO)c1ccccc1
1108	Fc1ccc(NC(=O)C(C(=O)Nc2ccc(F)cc2)c2ccc(cc2)C(=O)Nc2ccccc2N)cc1
1109	O(C)c1cc(NCc2ccc(cc2)C(=O)Nc2cc(ccc2N)-c2ccccc2)ccc1OC
1110	O=C1N(Cc2ccc(cc2)C(=O)Nc2ccccc2N)C(=O)Nc2c1cccc2
1111	S(=O)(=O)(Nc1ccc(cc1)\C=C\C(=O)NO)c1ccc(OC)cc1
1112	s1c2c(NC(=O)N(Cc3ccc(cc3)C(=O)Nc3ccccc3N)C2=O)cc1
1113	s1c2cc(NC(=O)[C@H](CC)c3ccccc3)ccc2cc1C(=O)NO
1114	s1c2cc(NCCc3ccccc3)ccc2cc1C(=O)NO
1115	s1c2cc(OCCN3CCOCC3)ccc2nc1NCc1ccc(cc1)C(=O)Nc1ccccc1N
1116	O=C(Nc1ccccc1N)c1ccc(cc1)C1CCN(CC1)Cc1ccc(cc1)C(=O)NC1CC1
1117	O=C(Nc1cc(ccc1)C)CCCCC(=O)NO
1118	Fc1cc(NC(=O)C(C(=O)Nc2cc(F)ccc2)c2ccc(cc2)C(=O)Nc2ccccc2N)ccc1
1119	S(=O)(=O)(N[C@@H](CCCCCC(=O)C)c1[nH]c(cn1)-c1ccccc1)c1cc([N+](=O)[O-])ccc1
1120	s1c2cc(NC(=O)CCc3ccccc3)ccc2cc1C(=O)NO
1121	s1c2cc(NCc3ccccc3)ccc2cc1C(=O)NO
1122	s1cncc1C(=O)N[C@@H](CCCCCC(=O)C)C(=O)Nc1cc(ccc1)-c1ccccc1
1123	Fc1ccc(N2C3CC(N(C3)c3ncc(cc3)C(=O)Nc3ccccc3N)C2)cc1
1124	O=C(N[C@@H](CCCCCC(=O)NO)C(=O)Nc1cc2c(nccc2)cc1)c1nc2c(cc1)cccc2
1125	s1cccc1-c1cc(NC(=O)c2ccc(cc2)CP(OC)(=O)C)c(N)cc1
1126	O=C(NO)\C=C\c1cc2nc(n(c2cc1)CCN(CC)CC)CCc1ccccc1
1127	s1cccc1-c1cc(NC(=O)c2ccc(P(OC)(=O)C)cc2)c(N)cc1
1128	O=C(N[C@@H](CCCCCC(=O)NO)C(=O)NCc1ccccc1)c1nc2c(cc1)cccc2
1129	O(C)c1cc(nc2c1cccc2)-c1[nH]c(nc1)[C@@H](NC(=O)CCN(C)C)CCCCCC(=O)C
1130	s1cccc1-c1cc(NC(=O)c2ccc(cc2)CNc2cc(OC)c(OC)cc2)c(N)cc1
1131	o1cc(cc1)-c1cc(NC(=O)c2ccc(cc2)CNc2cc(OC)c(OC)cc2)c(N)cc1
1132	s1cc(cc1)-c1cc(NC(=O)c2ccc(cc2)CNc2cc(OC)c(OC)cc2)c(N)cc1
1133	Brc1cc2sc(nc2cc1)NCc1ccc(cc1)C(=O)Nc1ccccc1N
1134	Fc1cc(cnc1-c1ccc(cc1)C(=O)Nc1ccccc1N)CN1CCC1
1135	O(CCCCCC(=O)NO)c1ccc(NC(=O)Cc2c3c([nH]c2)cccc3)cc1
1136	O1CCN(CC1)c1ncc(cc1)-c1nc(ncc1)NCc1ccc(cc1)C(=O)Nc1ccccc1N
1137	O=C(N[C@@H](CCCCCC(=O)C)c1[nH]c(cn1)-c1ccc(cc1)-c1ccccc1)C1CCN(CC1)C
1138	S(=O)(=O)(Nc1cc(OC)c(OC)cc1)c1ccc(cc1)\C=C\C(=O)NO
1139	S(=O)(=O)(Nc1ccc(cc1)\C=C\C(=O)NO)c1c2c(ccc1)cccc2
1140	s1c2cc(ccc2cc1C(=O)NO)CNCc1ccccc1
1141	s1cccc1C(=O)CCCCCCC(=O)NO
1142	O=C(Nc1cc(ccc1N)-c1ccccc1)c1cccnc1
1143	FC(C(=O)Nc1ccccc1)(C(=O)Nc1ccccc1)c1ccc(cc1)C(=O)Nc1ccccc1N
1144	O(Cc1ccccc1)C(=O)N[C@@H](CCCCCC(=O)NO)C(=O)NCc1ccccc1
1145	s1c(ccc1C(=O)NO)-c1nn(cc1)CCNCc1cnc(nc1)-c1ccccc1
1146	Fc1cc(ccc1)-c1cc(NC(=O)c2ccc(cc2)CN2CCC3(NCCC3)CC2)c(N)cc1
1147	O(C)c1c(OC)cc(cc1OC)Cn1c2c(nc1CCc1ccccc1)cc(cc2)\C=C\C(=O)NO
1148	O(C)c1ccc(cc1)CNC(=O)N1CCN(C[C@@H]1C)c1ncc(cc1)C(=O)Nc1ccccc1N
1149	O(C)c1ccccc1NC(=O)C(C(=O)Nc1ccccc1OC)c1ccc(cc1)C(=O)Nc1ccccc1N
1150	O=C(Nc1ccccc1N)c1ccc(cc1)CC(C(=O)Nc1ccccc1)C(=O)Nc1ccccc1
1151	O=C(Nc1ccccc1N)c1ccc(nc1)N1C[C@@H](N(CC1)C(=O)NCCc1ccccc1)C
1152	O=C(Nc1ccccc1N)c1ccc(nc1)N1C[C@@H](N(CC1)C(=O)N[C@@H](C)c1ccccc1)C
1153	S(=O)(=O)(NC(=O)CCCCC[C@H](NC(=O)Cc1c2cc(OC)ccc2[nH]c1C)c1[nH]c(cn1)-c1cc2c(cc1)cccc2)C
1154	Brc1ccc(cc1)C(=O)CCCCCCC(=O)NO
1155	FC(F)(F)c1ccc(cc1)C(=O)CCCCCCC(=O)NO
1156	O1CCN(CC1)c1cc(NC(=O)C(C(=O)Nc2cc(N3CCOCC3)ccc2)c2ccc(cc2)C(=O)Nc2ccccc2N)ccc1
1157	O=C(Nc1ccccc1N)c1ccc(cc1)C1CCN(CC1)Cc1ccccc1
1158	s1c2cc(ccc2cc1C(=O)NO)CNc1ccccc1
1159	Clc1cc(NC(=O)[C@@H](NC(=O)Cc2c3cc(OC)ccc3[nH]c2C)CCCCCC(=O)C)ccc1
1160	O=C1N[C@@H]([C@H](CC)C)C(=O)N2[C@H](CCCC2)C(=O)N[C@@H](CCCCCC(=O)CC)C(=O)N[C@H]1Cc1c2c(n(OC)c1)cccc2
1161	O=C(N[C@@H](CCCCCC(=O)NO)C(=O)Nc1c2ncccc2ccc1)c1nc2c(cc1)cccc2
1162	s1cccc1-c1cc(NC(=O)c2ccc(P(OCC)(O)=O)cc2)c(N)cc1
1163	O=C(NO)\C=C\c1cc2CCN(Cc2cc1)CCc1c2c([nH]c1C)cccc2
1164	O=C(NO)\C=C\c1cc2nc(n(c2cc1)CC(CN(C)C)(C)C)CCc1ccccc1
1165	s1cccc1-c1cc(NC(=O)c2ccc(cc2)CNc2cc(OC)c(OC)cc2)c(O)cc1
1166	O(Cc1ccccc1)C(=O)N1CCN(C[C@H]1C)c1ncc(cc1)C(=O)Nc1ccccc1N
1167	OC(=O)CCCCC[C@H](NC(=O)[C@H]1CCN(C1)C)c1[nH]c(cn1)-c1cc2c(cc1)cccc2
1168	S(=O)(=O)(Nc1ccc(cc1)-c1ccccc1)c1ccc(cc1)\C=C\C(=O)NO
1169	S(=O)(=O)(Nc1ccc(cc1)\C=C\C(=O)NO)c1c2c3c(oc2ccc1)cccc3
1170	s1c2cc(NC(=O)C(CC)c3ccccc3)ccc2cc1C(=O)NO
1171	O=C1NCN(C12CCN(CC2)c1ncc(cc1)C(=O)Nc1ccccc1N)c1ccccc1
1172	Clc1ccc(N2C3CC(N(C3)c3ncc(cc3)C(=O)Nc3ccccc3N)C2)cc1
1173	O=C(N[C@@H](CCCCCC(=O)C)c1[nH]c(cn1)-c1cc2nccnc2cc1)C1CN(C1)C
1174	O=C(Nc1ccccc1N)c1ccc(nc1)N1C[C@@H](N(CC1)C(=O)NCc1ccccc1)C
1175	Fc1cc(cnc1-c1ccc(cc1)C(=O)Nc1ccccc1N)CN1CCN(CC1)CC
1176	s1c(ncc1CNCC)-c1ccc(cc1)C(=O)Nc1ccccc1N
1177	s1cccc1-c1cc(NC(=O)c2ccc(cc2)CP(OCC)(O)=O)c(N)cc1
1178	O=C(Nc1cc(ccc1N)-c1cn(nc1)C)c1ccc(nc1)N1CCC2(CC1)CCNC2
1179	O(C)c1cc(NC(=O)C(C(=O)Nc2cc(OC)ccc2)c2ccc(cc2)C(=O)Nc2ccccc2N)ccc1
1180	O=C(CCCCCC(=O)NO)c1cc2c(cc1)cccc2
1181	O=C(NO)\C=C\c1cc2nc(n(c2cc1)CCN1CCCC1)CCc1ccccc1
1182	O=C(Nc1ccccc1N)c1ccc(cc1)C1CCN(CC1)Cc1ccc(cc1)C(=O)NCC
1183	OC(=O)CCCCC[C@H](NC(=O)C1CCN(CC1)C)c1[nH]c(cn1)-c1cc2c(cc1)cccc2
1184	OC(CCCCCCC(=O)NO)c1cc2c(cc1)cccc2
1185	s1c(ccc1C(=O)NO)-c1ncc(cc1)CN(Cc1ccccc1)C
1186	O(C)c1cc2c([nH]c(C)c2CC(=O)N[C@@H](CCCCCC(=O)NOC)c2[nH]c(cn2)-c2cc3c(cc2)cccc3)cc1
1187	O=C(Nc1ccccc1N)c1ccc(cc1)C(C(=O)Nc1cc(ccc1)C#N)C(=O)Nc1cc(ccc1)C#N
1188	s1c(ccc1C(=O)NO)-c1nn(cc1)CCCc1ccccc1
1189	O=C(Nc1cc(ccc1N)-c1ccccc1)c1ccc(cc1)CN1CCC2(CC1)CCNC2
1190	Fc1cc(cnc1-c1ccc(cc1)C(=O)Nc1ccccc1N)CN1CCN(CC1)C(C)C
1191	s1c(ccc1C(=O)NO)-c1nn(cc1)CCNCc1ccccc1
1192	s1cncc1C(=O)N[C@@H](CCCCCC(=O)C)C(=O)Nc1cc(OC)ccc1
1193	Oc1ccc(cc1NC(=O)c1ccc(cc1)CNCc1cccnc1)-c1ccccc1
1194	O=C(Nc1ccccc1N)c1ccc(cc1)C1CCN(CC1)Cc1ccc(cc1)C(=O)NC
1195	s1c(ccc1C(=O)NO)-c1ncc(cc1)CCNCCc1ccccc1
1196	O=C(Nc1cc(C)c(cc1)C)CCCCC(=O)NO
1197	O(C)c1cc(nc2c1cccc2)-c1[nH]c(nc1)[C@@H](NC(=O)C1CCN(CC1)C)CCCCCC(=O)C
1198	O1C=C(Cc2ccc(cc2)C(=O)Nc2ccccc2N)C(=O)c2c1cccc2
1199	s1c(ccc1C(=O)NO)-c1ncc(cc1)CN1CCc2c(C1)cccc2
1200	s1c2c(cc1C(=O)NO)cc(NC(=O)Cc1ccccc1)cc2
1201	s1c2cc(OC)ccc2nc1NCc1ccc(cc1)C(=O)Nc1ccccc1N
1202	s1c(ccc1C(=O)NO)-c1nn(cc1)CCNCc1cc2OCOc2cc1
1203	s1cccc1-c1cc(NC(=O)c2ccc(P(OC)(=O)c3ccccc3)cc2)c(N)cc1
1204	s1cccc1-c1cc(NC(=O)c2ccc(nc2)N2CCC3(CCCC3O)CC2)c(N)cc1
1205	O(C)c1cc2c([nH]c(C)c2CC(=O)N[C@@H](CCCCCC(O)=O)c2[nH]c(cn2)-c2cc3c(cc2)cccc3)cc1
1206	s1c(ncc1CNCCC)-c1ccc(cc1)C(=O)Nc1ccccc1N
1207	s1cccc1-c1cc(NC(=O)c2ccc(cc2)CP(O)(=O)c2ccccc2)c(N)cc1
1208	s1cccc1-c1cc(NC(=O)c2ccc(nc2)N2CCC3(CC2)CCN(C3)c2ncccn2)c(N)cc1
1209	O=C(Nc1cc(ccc1)CC)CCCCC(=O)NO
1210	O(C)c1cc2c([nH]c(C)c2CC(=O)N[C@@H](CCCCCC(=O)CC)c2[nH]c(cn2)-c2cc3c(cc2)cccc3)cc1
1211	O=C(NO)\C=C\c1cc2c(CN(C2)CCc2c3c([nH]c2C)cccc3)cc1
1212	s1cccc1-c1cc(NC(=O)c2ccc(nc2)N2CCC3(N(CNC3=O)c3ccccc3)CC2)c(N)cc1
1213	O=C(NO)\C=C\c1cc2nc(n(c2cc1)CCN1CCCCC1)CCc1ccccc1
1214	O=C(NO)CCCCCCCc1cc2c(cc1)cccc2
1215	s1cc(nc1NC(=O)[C@@H](NC(=O)Cc1c2cc(OC)ccc2[nH]c1C)CCCCCC(=O)C)-c1ccccc1
1216	O=C(NO)\C=C\c1ccc(cc1)CN1CCCCC1Cc1c2c([nH]c1C)cccc2
1217	Fc1cc(OCCCCCCC(=O)NO)ccc1NC(=O)Cc1c2c([nH]c1)cccc2
1218	O(C)c1cc(NC(=O)[C@@H](NC(=O)Cc2c3cc(OC)ccc3[nH]c2C)CCCCCC(=O)C)ccc1
1219	s1cccc1-c1cc(NC(=O)c2cc(ccc2)CP(OCC)(OCC)=O)c(N)cc1
1220	s1cccc1-c1cc(NC(=O)c2ccc(nc2)N2CCC3(CC2)CN(C3)C(=O)C)c(N)cc1
1221	s1cccc1-c1cc(NC(=O)c2ccc(nc2)N2CCC3(N(CCC3)C(=O)C)CC2)c(N)cc1
1222	s1cncc1C(=O)N[C@@H](CCCCCC(O)=O)c1[nH]c(cn1)-c1cc2c(cc1)cccc2
1223	O(CCCCCCCC(=O)NO)c1ccc(NC(=O)Cc2c3c([nH]c2)cccc3)cc1
1224	S(=O)(=O)(Nc1ccc(OCCCCCCC(=O)NO)cc1)c1ccc(OC)cc1
1225	O=C(Nc1cc(ccc1N)-c1ncn(c1)C)c1ccc(nc1)N1CCC2(CC1)CCNC2
1226	O(CCCCCCC(=O)NO)c1ccc(NCc2c(O)c(ncc2CO)C)cc1
1227	O=C(N[C@@H](CCCCCC(=O)CC)c1[nH]c(cn1)-c1nc2c(cc1)cccc2)C1CCN(CC1)C
1228	s1c(ccc1C(=O)NO)-c1nn(cc1)CCOc1ccccc1
1229	s1c(ncc1CN1CCCCC1)-c1ccc(cc1)C(=O)Nc1ccccc1N
1230	s1cccc1-c1cc(NC(=O)c2ccc(P(OCC)(OCC)=O)cc2)c(N)cc1
1231	O1CCOc2c1cc(NC(=O)C(C(=O)Nc1cc3OCCOc3cc1)c1ccc(cc1)C(=O)Nc1ccccc1N)cc2
1232	O=C(Nc1ccccc1N)c1ccc(cc1)-c1ncc(cc1C)CN1CCC1
1233	s1c(ccc1C(=O)NO)-c1nn(cc1)CC(=O)Nc1ccccc1
1234	s1cccc1-c1cc(NC(=O)c2ccc(P(OCC)(=O)c3ccccc3)cc2)c(N)cc1
1235	s1cccc1-c1cc(NC(=O)c2ccc(nc2)N2CCC3(CC2)CCNC3=O)c(N)cc1
1236	O=C(NCc1ccc(cc1)C(=O)Nc1cc(ccc1N)-c1ccccc1)C1CCCCC1
1237	s1c(ccc1C(=O)NO)-c1nn(cc1)CCOCc1ccccc1
1238	s1c2cc(NC(=O)Cc3ccc(F)cc3)ccc2cc1C(=O)NO
1239	s1c2cc(NC(=O)Cc3ccc(OC)cc3)ccc2cc1C(=O)NO
1240	s1c2cc(NC(=O)[C@@H](CC)c3ccccc3)ccc2cc1C(=O)NO
1241	s1cccc1-c1cc(NC(=O)c2ccc(cc2)CP(OC)(=O)c2ccccc2)c(N)cc1
1242	Clc1cc(ccc1CN1CC(CCC1)c1c2c([nH]c1C(C)(C)C)cccc2)\C=C\C(=O)NO
1243	Clc1cc(cnc1-c1ccc(cc1)C(=O)Nc1ccccc1N)CN1CCC1
1244	O=C(Nc1ccccc1N)c1ccc(cc1)-c1ncc(cc1C)CN1CCN(CC1)C(C)C
1245	O=C(Nc1ccccc1N)c1ccc(cc1)-c1ncc(cc1C)CN1CCN(CC1)CC
1246	S(=O)(=O)(N[C@@H](CCCCCC(O)=O)c1[nH]c(cn1)-c1cc2c(cc1)cccc2)c1ccccc1[N+](=O)[O-]
1247	s1c(ccc1C(=O)NO)-c1nn(cc1)CCN1CCc2c(C1)cccc2
1248	O(CCCCCCC(=O)NO)c1ccc(N(C)C)cc1
1249	O=C(Nc1cc(ccc1N)-c1n[nH]cc1)c1ccc(nc1)N1CCC2(CC1)CCNC2
1250	O(C)c1cc2c([nH]c(C)c2CC(=O)N[C@@H](CCCCCC(=O)C)C(=O)Nc2cc(ccc2)-c2ccccc2)cc1
1251	O(Cc1ccccc1)C(=O)N[C@@H](CCCCCC(=O)NO)C(=O)Nc1ccccc1
1252	s1c(ccc1C(=O)NO)-c1ncc(cc1)CNCCCc1ccccc1
1253	O=C(Nc1cc(cc(c1)C)C)CCCCC(=O)NO
1254	O(C)c1cc(nc2c1cccc2)-c1[nH]c(nc1)[C@@H](NC(=O)CCN1CCN(CC1)C)CCCCCC(=O)C
1255	O(Cc1ccccc1)C(=O)NCc1ccc(cc1)C(=O)Nc1cc(ccc1N)-c1ccccc1
1256	s1c(ccc1C(=O)NO)-c1ncc(cc1)CNCCc1ccccc1OC
1257	s1cccc1-c1cc(NC(=O)c2ccc(nc2)N2CCC3(CC2)CCN(C3)CC(F)(F)F)c(N)cc1
1258	s1cccc1-c1cc(NC(=O)c2ccc(nc2)N2CCC3(CC2)CCN(C3)CC(O)=O)c(N)cc1
1259	O(CCCCCCC(=O)NO)c1ccc(N(Cc2ccncc2)C(=O)CCc2c3c([nH]c2)cccc3)cc1
1260	Fc1ccccc1-c1cc(NC(=O)c2ccc(cc2)CN2CCC3(NCCC3)CC2)c(N)cc1
1261	Clc1cc(cnc1-c1ccc(cc1)C(=O)Nc1ccccc1N)CN1CCN(CC1)CC
1262	Fc1cc(ccc1CN1CC(CCC1)c1c2c([nH]c1-c1ccccc1)cccc2)\C=C\C(=O)NO
1263	O(C(=O)NCc1ccc(cc1)C(=O)Nc1cc(ccc1N)-c1ccccc1)c1ccccc1
1264	O(CCCCCCC(=O)NO)c1ccc(NC(=O)CCc2c3c([nH]c2)cccc3)cc1
1265	s1c(ccc1C(=O)NO)-c1ncc(cc1)CNCc1ccccc1
1266	s1c(ccc1C(=O)NO)-c1ncc(cc1)CNc1ccccc1
1267	s1cccc1-c1cc(NC(=O)c2ccc(cc2)CP(OCC)(=O)C)c(N)cc1
1268	s1cccc1-c1cc(NC(=O)c2ccc(nc2)N2CCC3(NC(=O)NC3=O)CC2)c(N)cc1
1269	O(CCCCCCC(=O)NO)c1ccc(N(Cc2ccncc2)C)cc1
1270	O(C)c1ccc(cc1)C(=O)CCCCCCC(=O)NO
1271	O(Cc1ccccc1)C(=O)N[C@@H](CCCCCC(=O)NO)C(=O)Nc1c2ncccc2ccc1
1272	O(CCCCCCC(=O)NO)c1ccc(NCc2cc3c([nH]cc3)cc2)cc1
1273	s1c(ccc1C(=O)NO)-c1ncc(cc1)CNCCc1ccc(cc1)C
1274	s1cccc1-c1cc(NC(=O)c2ccc(P(OCC)(=O)C)cc2)c(N)cc1
1275	s1cccc1-c1cc(NC(=O)c2ccc(nc2)N2CCC3(CC2)CCN(C3)C(=O)NCC)c(N)cc1
1276	Fc1cc(NC(=O)Cc2c3c([nH]c2)cccc3)ccc1OCCCCCCC(=O)NO
1277	O=C(Nc1cc(ccc1N)-c1ccccc1)c1ccc(cc1)CNCc1cnn(C)c1C
1278	Fc1ccc(cc1)-c1cc(NC(=O)c2ccc(cc2)CN2CCC3(NCCC3)CC2)c(N)cc1
1279	Clc1cc(cnc1-c1ccc(cc1)C(=O)Nc1ccccc1N)CN1CCN(CC1)C(C)C
1280	O(CC)C(=O)NCc1ccc(cc1)C(=O)Nc1cc(ccc1N)-c1ccccc1
1281	O=C(NO)\C=C\c1cc2c(CCN(C2)CCc2c3c([nH]c2C)cccc3)cc1
1282	Oc1ccc(cc1NC(=O)c1ccc(cc1)CNC(C)c1ccncc1)-c1ccccc1
1283	s1c(ccc1C(=O)NO)-c1ncc(cc1)CCNCc1ccc(F)cc1
1284	s1c(ccc1C(=O)NO)-c1nn(cc1)CCNCc1ccc(OC)cc1
1285	s1cccc1-c1cc(NC(=O)c2ccc(cc2)CNC(=O)C2CCCCC2)c(N)cc1
1286	s1cccc1-c1cc(NC(=O)c2ccc(cc2)CP(OCC)(OCC)=O)c(N)cc1
1287	s1cccc1-c1cc(NC(=O)c2ccc(nc2)N2CCC3(CC(=O)NC3)CC2)c(N)cc1
1288	s1cccc1-c1cc(NC(=O)c2ccc(nc2)N2CCC3(CC2)CCN(C3)CC(=O)N)c(N)cc1
1289	s1cccc1-c1cc(NC(=O)c2ccc(nc2)N2CCC3(CCCC3=O)CC2)c(N)cc1
1290	O(CCCCCCC(=O)NO)c1ccc(NC(=O)Cc2c3c([nH]c2)cccc3)cc1
1291	O=C(N[C@@H](CCCCCC(=O)NO)C(=O)Nc1ccccc1)c1ccccc1
1292	Fc1ccc(cc1)-c1cc(NC(=O)c2ccc(cc2)C(=O)N2CCC3(NCCC3)CC2)c(N)cc1
1293	O=C(CCCCCCC(=O)Nc1cc(ccc1)-c1ccccc1)C(=O)NC
1294	O=C(Nc1ccccc1N)c1ccc(cc1)-c1ncccc1C#N
1295	s1c(ccc1C(=O)NO)-c1ncc(cc1)CNCCc1ccccc1
1296	s1c(ccc1C(=O)NO)-c1ncc(cc1)CNCCc1ccccc1F
1297	s1c(ccc1C(=O)NO)-c1nn(cc1)CC(=O)Nc1c2[nH]ccc2ccc1
1298	s1cccc1-c1cc(NC(=O)c2ccc(nc2)N2CC3(CC2)CCN(C3)C(=O)C)c(N)cc1
1299	O=C(N[C@@H](CCCCCC(=O)NO)C(=O)Nc1ccccc1)c1ncccc1
1300	O=C(Nc1cc(ccc1N)-c1ccccc1)c1ccc(nc1)N1CCC2(CC1)CCNC2
1301	Fc1ccccc1-c1cc(NC(=O)c2ccc(cc2)C(=O)N2CCC3(NCCC3)CC2)c(N)cc1
1302	s1cccc1-c1cc(NC(=O)c2ccc(cc2)C(=O)N2CCC3(NCCC3)CC2)c(N)cc1
1303	O=C(NO)\C=C\c1ccc(cc1)CN1CC(CCC1)c1c2c([nH]c1)cccc2
1304	O=C(NO)\C=C\c1ccc(cc1)CN1CC(CCC1)c1c2c([nH]c1-c1ccccc1)cccc2
1305	O=C(Nc1cc(ccc1N)-c1ccccc1)c1ccc(cc1)CNC(=O)CCc1cccnc1
1306	s1c(ccc1C(=O)NO)-c1ncc(cc1)CNCCOc1ccccc1
1307	s1c(ccc1C(=O)NO)-c1ncc(cc1)CNCc1cc2OCCOc2cc1
1308	s1c(ccc1C(=O)NO)-c1nn(cc1)CCNCc1cc2c(occ2)cc1
1309	s1cccc1-c1cc(NC(=O)c2ccc(cc2)CP(=O)(C(C)C)C(C)C)c(N)cc1
1310	s1cccc1-c1cc(NC(=O)c2ccc(nc2)N2CCC3(CC2)CNC3=O)c(N)cc1
1311	s1cccc1-c1cc(NC(=O)c2ccc(nc2)N2CCC3(NCNC3=O)CC2)c(N)cc1
1312	s1cc(cc1)-c1cc(NC(=O)c2ccc(nc2)N2CCC3(CC2)CCNC3)c(N)cc1
1313	O=C(Nc1cc(ccc1N)-c1ccccc1)c1ccc(cc1)CNc1ccncc1
1314	O=C(Nc1cc(ccc1N)-c1ccccc1)c1ccc(cc1)CN(C)c1ccncc1
1315	Fc1cc(ccc1CN1CC(CCC1)c1c2c([nH]c1C(C)(C)C)cccc2)\C=C\C(=O)NO
1316	O=C(N[C@@H](CCCCCC(=O)NO)C(=O)Nc1ccccc1)c1nc2c(cc1)cccc2
1317	O=C(Nc1cc(ccc1N)-c1ccccc1)c1ccc(cc1)CNC(=O)CC
1318	O=C(Nc1cc(ccc1N)-c1ccccc1)c1ccc(cc1)CNC(=O)CCC
1319	O=C(Nc1ccccc1N)c1ccc(cc1)-c1ncc(cc1C#N)CN1CCC1
1320	O=C(Nc1ccccc1N)c1ccc(cc1)-c1ncc(cc1C#N)CN1CCN(CC1)C(C)C
1321	O=C(Nc1ccccc1N)c1ccc(cc1)-c1ncc(cc1C#N)CN1CCN(CC1)CC
1322	Oc1ccc(cc1NC(=O)c1ccc(cc1)CNc1ccncc1)-c1ccccc1
1323	S(=O)(=O)(Nc1ccc(cc1)\C=C\C(=O)NO)c1ccc(cc1)-c1ccccc1
1324	s1c2cc(NC(=O)Cc3ccccc3)ccc2cc1C(=O)NO
1325	s1c2cc(ccc2cc1C(=O)NO)CNC(=O)c1ccccc1
1326	O=C(CCCCCCC(=O)NO)c1ccc(N2CCCCC2)cc1
1327	O=C(N[C@@H](CCCCCC(=O)NO)C(=O)Nc1c2ncccc2ccc1)c1ccccc1
1328	Clc1ccc(cc1)CNCc1ccc(nc1)-c1sc(cc1)C(=O)NO
1329	s1c(ccc1C(=O)NO)-c1ncc(cc1)CCNCc1cc2OCOc2cc1
1330	s1c(ccc1C(=O)NO)-c1ncc(cc1)CCNCc1ccccc1
1331	s1c(ccc1C(=O)NO)-c1ncc(cc1)CNCCc1cc(ccc1)C
1332	s1c(ccc1C(=O)NO)-c1ncc(cc1)CNCCc1ccc(F)cc1
1333	s1c(ccc1C(=O)NO)-c1nn(cc1)CCNCc1ccc(-n2ccnc2)cc1
1334	s1cccc1-c1cc(NC(=O)c2ccc(cc2)CNC(=O)CC)c(N)cc1
1335	s1cccc1-c1cc(NC(=O)c2ccc(cc2)CNC(=O)CCC)c(N)cc1
1336	s1cccc1-c1cc(NC(=O)c2ccc(cc2)CP(=O)(CC)CC)c(N)cc1
1337	s1cccc1-c1cc(NC(=O)c2ccc(nc2)N2CCC3(CC2)CCN(C3)C(=O)C)c(N)cc1
1338	O=C(NO)CCCCCC\C(=N/O)\c1cc2c(cc1)cccc2
1339	s1cccc1-c1cc(NC(=O)c2ccc(nc2)N2CCC3(CC2)CCNC3)c(N)cc1
1340	O=C(Nc1cc(ccc1N)-c1ccccc1)c1ccc(cc1)CN1CCC2(NCCC2)CC1
1341	s1cc(cc1)-c1cc(NC(=O)c2ccc(cc2)CN2CCC3(NCCC3)CC2)c(N)cc1
1342	O=C(N1CCC2(NCCC2)CC1)c1ccc(cc1)C(=O)Nc1cc(ccc1N)-c1ccccc1
1343	Fc1nc2c(cc1-c1[nH]c(nc1)[C@@H](NC(=O)C1CN(C1)C)CCCCCC(=O)C)cccc2
1344	O(Cc1ncccc1)C(=O)NCc1ccc(cc1)C(=O)Nc1cc(ccc1N)-c1ccccc1
1345	O=C(NO)CCCCCCC(=C)c1cc2c(cc1)cccc2
1346	O=C(N[C@@H](CCCCCC(=O)C)c1[nH]c(cn1)-c1nc2c(nc1)cccc2)C1CN(C1)C
1347	O=C(N[C@@H](CCCCCC(=O)C)c1[nH]c(cn1)-c1ncc2c(c1)cccc2)C1CCN(CC1)C
1348	s1c(ccc1C(=O)NO)-c1ncc(cc1)CNCCc1c2c([nH]c1)cccc2
1349	s1c(ccc1C(=O)NO)-c1ncc(cc1)CNCCc1ccccc1C
1350	s1c(ccc1C(=O)NO)-c1ncc(cc1)CNCc1cc2OCOc2cc1
1351	s1c(ccc1C(=O)NO)-c1nn(cc1)CC(=O)Nc1cc(F)cc(F)c1
1352	s1c(ccc1C(=O)NO)-c1nn(cc1)CC(=O)Nc1ccccc1OC
1353	s1cccc1-c1cc(NC(=O)c2ccc(nc2)N2CC3(CCC2)CCN(C3)C(=O)C)c(N)cc1
1354	s1cccc1-c1cc(NC(=O)c2ccc(nc2)N2CCC3(CC2)CCN(S(=O)(=O)C)C3)c(N)cc1
1355	s1cccc1-c1cc(NC(=O)c2ccc(nc2)N2CCC3(NC(OC3)=O)CC2)c(N)cc1
1356	O(Cc1ccccc1)C(=O)N[C@@H](CCCCCC(=O)NO)C(=O)Nc1cc2c(nccc2)cc1
1357	Clc1ccccc1CNCc1ccc(nc1)-c1sc(cc1)C(=O)NO
1358	s1c(ccc1C(=O)NO)-c1ncc(cc1)CNCc1ccc(cc1)-c1ccccc1
1359	s1c(ccc1C(=O)NO)-c1nn(cc1)CC(=O)Nc1c2ncccc2ccc1
1360	s1cccc1-c1cc(NC(=O)c2ccc(cc2)CP(OC)(=O)CC)c(N)cc1
1361	s1cccc1-c1cc(NC(=O)c2ccc(nc2)N2CCC3(NC(=O)NC3)CC2)c(N)cc1
1362	s1cccc1-c1cc(NC(=O)c2ccc(cc2)CP(OCC)(=O)CC)c(N)cc1
1363	O(CCCCCCC(=O)NO)c1ccc(NC(Cc2c3c([nH]c2)cccc3)=C)cc1
1364	Clc1cc(NC(=O)Cn2nc(cc2)-c2sc(cc2)C(=O)NO)ccc1
1365	Clc1ccccc1CCNCc1ccc(nc1)-c1sc(cc1)C(=O)NO
1366	O=C(NO)CCCCC\C=C\c1cc2c(cc1)cccc2
1367	s1c(ccc1C(=O)NO)-c1nn(cc1)CCNCc1n(c2c(c1)cccc2)C
1368	s1cccc1-c1cc(NC(=O)c2ccc(nc2)N2CCC3(CC2)CCN(C3)CCO)c(N)cc1
1369	O=C(CCCCCCC(=O)NO)c1cc2c(cc1)cccc2
1370	O=C(CCCCCCC(=O)NO)c1ccc(cc1)-c1ccccc1
1371	O=C(NO)\C=C\c1ccc(cc1)CN1CC(CCC1)c1c2c([nH]c1C)cccc2
1372	O=C(NO)c1ccc(cc1)C(C(=O)Nc1ccccc1)C(=O)Nc1ccccc1
1373	s1c(ccc1C(=O)NO)-c1nn(cc1)CCNCc1cc2c([nH]cc2)cc1
1374	s1c(ccc1C(=O)NO)-c1nn(cc1)CCNCc1ccc(cc1)-c1ncccc1
1375	O=C(CCCCCCC(=O)NO)c1ccc(N2CCN(CC2)c2ccccc2)cc1
1376	s1cccc1-c1cc(NC(=O)c2ccc(cc2)CN2CCC3(NCCC3)CC2)c(N)cc1
1377	O=C(NO)CCCCCC\C(=N/O)\c1ccc(cc1)-c1ccccc1
1378	O=C(N[C@@H](CCCCCC(=O)C)c1[nH]c(cn1)-c1cc2c(nc1)cccc2)C1CCN(CC1)C
1379	O=C(N[C@@H](CCCCCC(=O)NO)C(=O)Nc1c2ncccc2ccc1)c1ncccc1
1380	s1c(ccc1C(=O)NO)-c1ncc(cc1)CNCCc1c2c(occ2)ccc1
1381	O(CCCCCCC(=O)NO)c1cc2c([nH]cc2)cc1
1382	O=C(N[C@@H](CCCCCC(=O)NO)C(=O)Nc1cc2c(nccc2)cc1)c1ccccc1
1383	s1cccc1-c1cc(NC(=O)c2ccc(cc2)CP(OCc2cccnc2)(=O)C)c(N)cc1
1384	O(C)c1cc2c([nH]c(C)c2CC(=O)N[C@@H](CCCCCC(=O)NO)c2[nH]c(cn2)-c2cc3c(cc2)cccc3)cc1
1385	O=C(NO)\C=C\c1ccc(cc1)C1N(CCC1)CCc1c2c([nH]c1C)cccc2
1386	O=C(NO)\C=C\c1ccc(cc1)CN1CC(CCC1)c1c2c([nH]c1C(C)(C)C)cccc2
1387	O=C(NO)\C=C\c1ccc(cc1)CN1CC(CC1)c1c2c([nH]c1C)cccc2
1388	O(Cc1ccccc1)C(=O)NC(CCCCCC(=O)NO)C(=O)Nc1c2ncccc2ccc1
1389	Brc1ccc(cc1)-c1ccc(cc1)C(=O)CCCCCCC(=O)NO
1390	Clc1ccc(cc1)CN(C)c1ccc(OCCCCCCC(=O)NO)cc1
1391	O=C(N[C@@H](CCCCCC(=O)C)c1[nH]c(cn1)-c1cc2c(nccc2)cc1)C1CCN(CC1)C
1392	O=C(N[C@@H](CCCCCC(=O)NO)C(=O)Nc1cc2c(nccc2)cc1)c1ncccc1
1393	O=C(Nc1cc2c(nccc2)cc1)C(CCCCCC(=O)NO)C(=O)Nc1cc2c(nccc2)cc1
1394	O=C(Nc1ccccc1)C(C(=O)Nc1ccccc1)c1cc(ccc1)\C=C\C(=O)NO
1395	O(CCCCCCC(=O)NO)c1cc2c(cc1)cccc2
1396	O1C[C@H]1C(=O)CCCCC[C@@H]1NC(=O)[C@H]2N(CCC2)C(=O)[C@@H](NC(=O)[C@@H](NC1=O)Cc1ccccc1)Cc1ccccc1
1397	O=C(Nc1cc(ccc1N)-c1cc([N+](=O)[O-])ccc1)c1ccccc1
1398	FC(F)(F)c1ccc(cc1)-c1cc(NC(=O)c2ccccc2)c(N)cc1
1399	O=C(C)c1cc(ccc1)-c1cc(NC(=O)c2ccccc2)c(N)cc1
1400	Brc1ccc(cc1)-c1cc(NC(=O)c2ccccc2)c(N)cc1
1401	o1c2c(cc1-c1cc(NC(=O)c3ccccc3)c(N)cc1)cccc2
1402	s1c2c(cc1-c1cc(NC(=O)c3ccccc3)c(N)cc1)cccc2
1403	s1cc(c2c1cccc2)-c1cc(NC(=O)c2ccccc2)c(N)cc1
1404	O=C(Nc1ccccc1N)c1ccccc1
1405	O=C(Nc1cc(ccc1N)-c1cc(ccc1)C)c1ccccc1
1406	O(C)c1ccc(cc1)-c1ccc(cc1)\C=C\C=C\C(=O)NO
1407	O=C(NO)\C=C\C=C\c1ccc(cc1)-c1ccccc1
1408	O=C(NO)\C=C\c1ccc(cc1)-c1ccc(N(C)C)cc1
1409	O=C(NO)\C=C\c1ccc(cc1)-c1ccncc1
1410	O=C(C)c1ccc(cc1)-c1cc(NC(=O)c2ccccc2)c(N)cc1
1411	s1ccnc1-c1cc(NC(=O)c2ccccc2)c(N)cc1
1412	O=C(Nc1cc(ccc1N)-c1ccc(cc1)C=C)c1ccccc1
1413	O(C)c1cc(ccc1)-c1cc(NC(=O)c2ccccc2)c(N)cc1
1414	O=C(Nc1cc(ccc1N)-c1ccncc1)c1ccccc1
1415	Clc1ccc(cc1)-c1ccc(cc1)\C=C\C(=O)NO
1416	Oc1ccc(cc1)-c1ccc(cc1)CCC(=O)NO
1417	O=C(NO)\C=C\C=C\c1ccc(cc1)-c1ccc(cc1)C#N
1418	O=C(NO)\C=C\c1ccc(cc1)-c1cc2c([nH]cc2)cc1
1419	O(C)c1ccc(cc1)-c1ccc(cc1)\C=C\C(=O)NO
1420	o1cccc1-c1cc(NC(=O)c2ccccc2)c(N)cc1
1421	O=C(NO)\C=C\c1ccc(cc1)-c1ccccc1
1422	O=C(NO)CCCCc1ccc(cc1)-c1ccccc1
1423	Fc1ccc(cc1)-c1cc(NC(=O)c2ccccc2)c(N)cc1
1424	Oc1ccc(cc1)-c1ccc(cc1)\C=C\C(=O)NO
1425	O(C(CCCCC(=O)NO)C(=O)Nc1ccccc1)C
1426	O(C(CCCCC(=O)NO)C(=O)Nc1ccccc1)CCC
1427	O(C(CCCCCC(=O)NO)C(=O)Nc1ccccc1)C
1428	O(C(CCCCCC(=O)NO)C(=O)Nc1ccccc1)CC=C
1429	O(C)c1cc(ccc1)CN(C(=O)C(OCc1cc(OC)ccc1)CCCCCC(=O)NO)c1ccccc1
1430	O(C)c1ccc(NC(=O)C(OCc2ccccc2)CCCCCC(=O)NO)cc1
1431	O(C)c1ccc(cc1)-c1cc(NC(=O)c2ccccc2)c(N)cc1
1432	O(C)c1ccc(cc1)COC(CCCCCC(=O)NO)C(=O)Nc1ccc(OC)cc1
1433	O(Cc1ccccc1)C(CCCCC(=O)NO)C(=O)Nc1ccccc1
1434	O(c1cc(OC(CCCCCC(=O)NO)C(=O)Nc2ccccc2)ccc1)c1ccccc1
1435	OC(CCCCCC(=O)NO)C(=O)Nc1ccccc1
1436	O=C(Nc1cc(ccc1N)-c1ccccc1)c1ccccc1
1437	Clc1cc(ccc1O)-c1ccc(cc1)\C=C\C(=O)NO
1438	s1cccc1-c1ccc(cc1)\C=C\C(=O)NO
1439	o1cc(cc1)-c1cc(NC(=O)c2ccccc2)c(N)cc1
1440	O=C(NO)\C=C\c1ccc(cc1)-c1ccc(cc1)C#N
1441	Oc1ccc(cc1)-c1cc(ccc1)\C=C\C(=O)NO
1442	Oc1ccc(cc1)C1CCC(CC1)\C=C\C(=O)NO
1443	OCc1ccc(cc1)-c1ccc(cc1)\C=C\C(=O)NO
